# Supplementary material for: Genome-wide expert annotation of the epigenetic machinery of the plant-parasitic nematodes Meloidogyne spp., with a focus on the asexually reproducing species
Source: BMC Genomics. 2018 May 3;19:321. doi: 10.1186/s12864-018-4686-x (PMC5934874; doi:10.1186/s12864-018-4686-x)
Supplement: Supplementary file 1 — Table S1. Reference dataset of 716 known epigenetic factors in 6 model species. (XLSX 48 kb) [file 12864_2018_4686_MOESM1_ESM.xlsx]

## Sheet: Atab1
Ref uniprot	Organism	Species	Type	Family	Substrate	Reference	Pfam domain associated
O23273	At	A. thaliana	mC writer	DNMT	CpG	Swiss-Prot	DNMT1-RFD (PF12047), DNA_methylase (PF00145), BAH (PF01426)
O49139	At	A. thaliana	mC writer	DNMT	CpG, CHG	Finnegan and Kovac, 2000	DNA_methylase (PF00145), BAH (PF01426), Chromo (PF00385)
P34881	At	A. thaliana	mC writer	DNMT	CpG	Pikaard and Mittelsten Scheid, 2014	DNMT1-RFD (PF12047), DNA_methylase (PF00145), BAH (PF01426)
Q94F87	At	A. thaliana	mC writer	DNMT	CpG, CHG	Finnegan and Kovac, 2000	DNA_methylase (PF00145), BAH (PF01426), Chromo (PF00385)
Q94F88	At	A. thaliana	mC writer	DNMT	CHG (CHH)	Pikaard and Mittelsten Scheid, 2014	DNA_methylase (PF00145), BAH (PF01426), Chromo (PF00385)
Q9LXE5	At	A. thaliana	mC writer	DNMT	de novo	Pikaard and Mittelsten Scheid, 2014	DNA_methylase (PF00145)
Q9M0S8	At	A. thaliana	mC writer	DNMT	CHG, CHH	Pikaard and Mittelsten Scheid, 2014	DNMT1-RFD (PF12047), DNA_methylase (PF00145), BAH (PF01426)
Q9M548	At	A. thaliana	mC writer	DNMT	de novo	Swiss-Prot	DNA_methylase (PF00145)
Q9T0I1	At	A. thaliana	mC writer	DNMT	CpG	Swiss-Prot	DNMT1-RFD (PF12047), DNA_methylase (PF00145), BAH (PF01426)
O14717	Hs	H. sapiens	mC writer	DNMT	tRNA	ChromoHub	DNA_methylase (PF00145)
P26358	Hs	H. sapiens	mC writer	DNMT	CpG	ChromoHub	DNA_methylase (PF00145), BAH (PF01426), DNMT1-RFD (PF12047), DMAP_binding (PF06464), zf-CXXC (PF02008)
Q9UBC3	Hs	H. sapiens	mC writer	DNMT	de novo	ChromoHub	PWWP (PF00855), DNA_methylase (PF00145)
Q9UJW3	Hs	H. sapiens	mC writer	DNMT	de novo	ChromoHub	none
Q9Y6K1	Hs	H. sapiens	mC writer	DNMT	de novo	ChromoHub	PWWP (PF00855), DNA_methylase (PF00145)
Q09956	Ce					Swiss-Prot	MT-A70 (PF05063)
Q8N3J2	Hs					Swiss-Prot	MT-A70 (PF05063)
Q8LFA9	At					Swiss-Prot	MT-A70 (PF05063)
Q8MNT9	Ce					Swiss-Prot	2OG-Fe(II) oxygenase superfamily (PF13532)
Q9NXW9	Hs						2OG-Fe(II) oxygenase superfamily (PF13532)
P26568	At	A. thaliana	Histone	H1	-	Swiss-Prot	Linker_histone (PF00538)
P26569	At	A. thaliana	Histone	H1	-	Swiss-Prot	Linker_histone (PF00538)
O01833	Ce	C. elegans	Histone	H1	-	Histone database	Linker_histone (PF00538)
O16277	Ce	C. elegans	Histone	H1	-	Histone database	Linker_histone (PF00538)
O17536	Ce	C. elegans	Histone	H1	-	Histone database	Linker_histone (PF00538)
Q95X20	Ce	C. elegans	Histone	H1	-	Swiss-Prot	none
P10771	Ce	C. elegans	Histone	H1	-	Histone database	Linker_histone (PF00538)
P15796	Ce	C. elegans	Histone	H1	-	Histone database	Linker_histone (PF00538)
Q18336	Ce	C. elegans	Histone	H1	-	Histone database	Linker_histone (PF00538)
Q19743	Ce	C. elegans	Histone	H1	-	Histone database	Linker_histone (PF00538)
C4IY08	Dm	D. melanogaster	Histone	H1	-	Histone database	none
P02255	Dm	D. melanogaster	Histone	H1	-	Histone database	Linker_histone (PF00538)
Q4AB54	Dm	D. melanogaster	Histone	H1	-	Histone database	Linker_histone (PF00538)
Q4AB94	Dm	D. melanogaster	Histone	H1	-	Histone database	Linker_histone (PF00538)
Q4ABD8	Dm	D. melanogaster	Histone	H1	-	Histone database	Linker_histone (PF00538)
Q4ABE3	Dm	D. melanogaster	Histone	H1	-	Histone database	Linker_histone (PF00538)
Q5BI49	Dm	D. melanogaster	Histone	H1	-	Histone database	none
P07305	Hs	H. sapiens	Histone	H1	-	ChromoHub	Linker_histone (PF00538)
P10412	Hs	H. sapiens	Histone	H1	-	ChromoHub	Linker_histone (PF00538)
P16401	Hs	H. sapiens	Histone	H1	-	ChromoHub	Linker_histone (PF00538)
P16402	Hs	H. sapiens	Histone	H1	-	ChromoHub	Linker_histone (PF00538)
P16403	Hs	H. sapiens	Histone	H1	-	ChromoHub	Linker_histone (PF00538)
P22492	Hs	H. sapiens	Histone	H1	-	ChromoHub, Histone database	Linker_histone (PF00538)
P60008	Hs	H. sapiens	Histone	H1	-	Swiss-Prot	none
Q02539	Hs	H. sapiens	Histone	H1	-	ChromoHub	Linker_histone (PF00538)
Q4G0G2	Hs	H. sapiens	Histone	H1	-	ChromoHub	none
Q75WM6	Hs	H. sapiens	Histone	H1	-	ChromoHub	none
Q8IZA3	Hs	H. sapiens	Histone	H1	-	ChromoHub	Linker_histone (PF00538)
Q92522	Hs	H. sapiens	Histone	H1	-	Swiss-Prot	Linker_histone (PF00538)
P53551	Sc	S. cerevisiae	Histone	H1	-	Histone database	Linker_histone (PF00538)
O04848	At	A. thaliana	Histone	H2A	-	Histone database	Histone (PF00125)
O23628	At	A. thaliana	Histone	H2A	-	Histone database	Histone (PF00125)
O81826	At	A. thaliana	Histone	H2A	-	Histone database	Histone (PF00125)
Q94F49	At	A. thaliana	Histone	H2A	-	Histone database	Histone (PF00125)
Q9C681	At	A. thaliana	Histone	H2A	-	Histone database	Histone (PF00125)
Q9C944	At	A. thaliana	Histone	H2A	-	Histone database	Histone (PF00125)
Q9FJE8	At	A. thaliana	Histone	H2A	-	Histone database	Histone (PF00125)
Q9LD28	At	A. thaliana	Histone	H2A	-	Histone database	Histone (PF00125)
Q9LHQ5	At	A. thaliana	Histone	H2A	-	Histone database	Histone (PF00125)
Q9LZ46	At	A. thaliana	Histone	H2A	-	Histone database	Histone (PF00125)
Q9S9K7	At	A. thaliana	Histone	H2A	-	Histone database	Histone (PF00125)
Q9SII0	At	A. thaliana	Histone	H2A	-	Histone database	Histone (PF00125)
Q9T0H7	At	A. thaliana	Histone	H2A	-	Swiss-Prot	Histone (PF00125)
J7S164	Ce	C. elegans	Histone	H2A	-	Swiss-Prot	none
P09588	Ce	C. elegans	Histone	H2A	-	Histone database	Histone (PF00125)
Q23429	Ce	C. elegans	Histone	H2A	-	Swiss-Prot	Histone (PF00125)
Q27485	Ce	C. elegans	Histone	H2A	-	Histone database	Histone (PF00125)
Q27511	Ce	C. elegans	Histone	H2A	-	Swiss-Prot	Histone (PF00125)
A0A0B4KH25	Dm	D. melanogaster	Histone	H2A	-	Swiss-Prot	none
P08985	Dm	D. melanogaster	Histone	H2A	-	Histone database	Histone (PF00125)
P84051	Dm	D. melanogaster	Histone	H2A	-	Histone database	Histone (PF00125)
Q4AB57	Dm	D. melanogaster	Histone	H2A	-	Histone database	Histone (PF00125)
O75367	Hs	H. sapiens	Histone	H2A	-	ChromoHub	Macro (PF01661), Histone (PF00125)
P04908	Hs	H. sapiens	Histone	H2A	-	ChromoHub	Histone (PF00125)
P0C0S5	Hs	H. sapiens	Histone	H2A	-	ChromoHub	Histone (PF00125)
P0C0S8	Hs	H. sapiens	Histone	H2A	-	ChromoHub	Histone (PF00125)
P0C5Y9	Hs	H. sapiens	Histone	H2A	-	ChromoHub	Histone (PF00125)
P0C5Z0	Hs	H. sapiens	Histone	H2A	-	ChromoHub	Histone (PF00125)
P16104	Hs	H. sapiens	Histone	H2A	-	ChromoHub	Histone (PF00125)
P20671	Hs	H. sapiens	Histone	H2A	-	ChromoHub	Histone (PF00125)
Q16777	Hs	H. sapiens	Histone	H2A	-	ChromoHub	Histone (PF00125)
Q6FI13	Hs	H. sapiens	Histone	H2A	-	ChromoHub	Histone (PF00125)
Q71UI9	Hs	H. sapiens	Histone	H2A	-	ChromoHub	Histone (PF00125)
Q7L7L0	Hs	H. sapiens	Histone	H2A	-	Swiss-Prot	Histone (PF00125)
Q8IUE6	Hs	H. sapiens	Histone	H2A	-	Swiss-Prot	Histone (PF00125)
Q93077	Hs	H. sapiens	Histone	H2A	-	ChromoHub	Histone (PF00125)
Q96KK5	Hs	H. sapiens	Histone	H2A	-	Swiss-Prot	Histone (PF00125)
Q96QV6	Hs	H. sapiens	Histone	H2A	-	ChromoHub	Histone (PF00125)
Q99878	Hs	H. sapiens	Histone	H2A	-	ChromoHub	Histone (PF00125)
Q9BTM1	Hs	H. sapiens	Histone	H2A	-	ChromoHub	Histone (PF00125)
Q9P0M6	Hs	H. sapiens	Histone	H2A	-	Swiss-Prot	Macro (PF01661), Histone (PF00125)
P04911	Sc	S. cerevisiae	Histone	H2A	-	Histone database	Histone (PF00125)
P04912	Sc	S. cerevisiae	Histone	H2A	-	Swiss-Prot	Histone (PF00125)
Q12692	Sc	S. cerevisiae	Histone	H2A	-	Swiss-Prot	Histone (PF00125)
P04909	Sp	S. pombe	Histone	H2A	-	Swiss-Prot	Histone (PF00125)
P04910	Sp	S. pombe	Histone	H2A	-	Swiss-Prot	Histone (PF00125)
P48003	Sp	S. pombe	Histone	H2A	-	Swiss-Prot	Histone (PF00125)
O23629	At	A. thaliana	Histone	H2B	-	Histone database	Histone (PF00125)
P40283	At	A. thaliana	Histone	H2B	-	Histone database	Histone (PF00125)
Q0WS75	At	A. thaliana	Histone	H2B	-	Histone database	none
Q9FFC0	At	A. thaliana	Histone	H2B	-	Histone database	Histone (PF00125)
Q9LFF6	At	A. thaliana	Histone	H2B	-	Histone database	Histone (PF00125)
Q9LQQ4	At	A. thaliana	Histone	H2B	-	Histone database	Histone (PF00125)
Q9LZ45	At	A. thaliana	Histone	H2B	-	Histone database	Histone (PF00125)
Q9LZT0	At	A. thaliana	Histone	H2B	-	Histone database	Histone (PF00125)
Q9SF55	At	A. thaliana	Histone	H2B	-	Histone database	Histone (PF00125)
Q9SGE3	At	A. thaliana	Histone	H2B	-	Swiss-Prot	Histone (PF00125)
Q9SI96	At	A. thaliana	Histone	H2B	-	Histone database	Histone (PF00125)
Q9ZUS0	At	A. thaliana	Histone	H2B	-	Histone database	Histone (PF00125)
P04255	Ce	C. elegans	Histone	H2B	-	Histone database	Histone (PF00125)
Q22979	Ce	C. elegans	Histone	H2B	-	Histone database	Histone (PF00125)
Q27484	Ce	C. elegans	Histone	H2B	-	Histone database	Histone (PF00125)
Q27876	Ce	C. elegans	Histone	H2B	-	Histone database	Histone (PF00125)
Q27894	Ce	C. elegans	Histone	H2B	-	Histone database	Histone (PF00125)
P02283	Dm	D. melanogaster	Histone	H2B	-	Histone database	Histone (PF00125)
O60814	Hs	H. sapiens	Histone	H2B	-	ChromoHub	Histone (PF00125)
P06899	Hs	H. sapiens	Histone	H2B	-	ChromoHub	Histone (PF00125)
P0C1H6	Hs	H. sapiens	Histone	H2B	-	ChromoHub	Histone (PF00125)
P23527	Hs	H. sapiens	Histone	H2B	-	ChromoHub	Histone (PF00125)
P33778	Hs	H. sapiens	Histone	H2B	-	ChromoHub	Histone (PF00125)
P57053	Hs	H. sapiens	Histone	H2B	-	ChromoHub	Histone (PF00125)
P58876	Hs	H. sapiens	Histone	H2B	-	ChromoHub	Histone (PF00125)
P62807	Hs	H. sapiens	Histone	H2B	-	ChromoHub	Histone (PF00125)
Q16778	Hs	H. sapiens	Histone	H2B	-	ChromoHub	Histone (PF00125)
Q5QNW6	Hs	H. sapiens	Histone	H2B	-	Swiss-Prot	Histone (PF00125)
Q6DN03	Hs	H. sapiens	Histone	H2B	-	Swiss-Prot	Histone (PF00125)
Q6DRA6	Hs	H. sapiens	Histone	H2B	-	Swiss-Prot	Histone (PF00125)
Q7Z2G1	Hs	H. sapiens	Histone	H2B	-	ChromoHub	Histone (PF00125)
Q8N257	Hs	H. sapiens	Histone	H2B	-	Swiss-Prot	Histone (PF00125)
Q93079	Hs	H. sapiens	Histone	H2B	-	ChromoHub	Histone (PF00125)
Q96A08	Hs	H. sapiens	Histone	H2B	-	Swiss-Prot	Histone (PF00125)
Q99877	Hs	H. sapiens	Histone	H2B	-	ChromoHub	Histone (PF00125)
Q99879	Hs	H. sapiens	Histone	H2B	-	ChromoHub	Histone (PF00125)
Q99880	Hs	H. sapiens	Histone	H2B	-	ChromoHub	Histone (PF00125)
P02293	Sc	S. cerevisiae	Histone	H2B	-	Swiss-Prot	Histone (PF00125)
P02294	Sc	S. cerevisiae	Histone	H2B	-	Swiss-Prot	Histone (PF00125)
P04913	Sp	S. pombe	Histone	H2B	-	Swiss-Prot	Histone (PF00125)
P59169	At	A. thaliana	Histone	H3	-	Histone database	Histone (PF00125)
P59226	At	A. thaliana	Histone	H3	-	Histone database	Histone (PF00125)
Q8RVQ9	At	A. thaliana	Histone	H3	-	Swiss-Prot	Histone (PF00125)
Q9FKQ3	At	A. thaliana	Histone	H3	-	Histone database	Histone (PF00125)
Q9FX60	At	A. thaliana	Histone	H3	-	Histone database	Histone (PF00125)
Q9FXI7	At	A. thaliana	Histone	H3	-	Histone database	Histone (PF00125)
Q9LR02	At	A. thaliana	Histone	H3	-	Histone database	Histone (PF00125)
Q9LXU8	At	A. thaliana	Histone	H3	-	Swiss-Prot	Histone (PF00125)
P08898	Ce	C. elegans	Histone	H3	-	Histone database	Histone (PF00125)
P34440	Ce	C. elegans	Histone	H3	-	Swiss-Prot	Histone (PF00125)
P34470	Ce	C. elegans	Histone	H3	-	Swiss-Prot	Histone (PF00125)
Q10453	Ce	C. elegans	Histone	H3	-	Histone database	Histone (PF00125)
Q27489	Ce	C. elegans	Histone	H3	-	Histone database	Histone (PF00125)
Q27532	Ce	C. elegans	Histone	H3	-	Histone database	Histone (PF00125)
P02299	Dm	D. melanogaster	Histone	H3	-	Histone database	Histone (PF00125)
P84249	Dm	D. melanogaster	Histone	H3	-	Swiss-Prot	Histone (PF00125)
Q9V6Q2	Dm	D. melanogaster	Histone	H3	-	Swiss-Prot	Histone (PF00125)
P68431	Hs	H. sapiens	Histone	H3	-	ChromoHub	Histone (PF00125)
P84243	Hs	H. sapiens	Histone	H3	-	ChromoHub	Histone (PF00125)
Q16695	Hs	H. sapiens	Histone	H3	-	ChromoHub	Histone (PF00125)
Q6NXT2	Hs	H. sapiens	Histone	H3	-	ChromoHub	Histone (PF00125)
Q71DI3	Hs	H. sapiens	Histone	H3	-	ChromoHub	Histone (PF00125)
P61830	Sc	S. cerevisiae	Histone	H3	-	Histone database	Histone (PF00125)
P09988	Sp	S. pombe	Histone	H3	-	Swiss-Prot	Histone (PF00125)
P10651	Sp	S. pombe	Histone	H3	-	Swiss-Prot	Histone (PF00125)
Q9Y812	Sp	S. pombe	Histone	H3	-	Swiss-Prot	Histone (PF00125)
P59259	At	A. thaliana	Histone	H4	-	Histone database	Histone (PF00125)
P62784	Ce	C. elegans	Histone	H4	-	Histone database	Histone (PF00125)
P84040	Dm	D. melanogaster	Histone	H4	-	Histone database	Histone (PF00125)
P62805	Hs	H. sapiens	Histone	H4	-	ChromoHub	Histone (PF00125)
Q99525	Hs	H. sapiens	Histone	H4	-	ChromoHub	Histone (PF00125)
P02309	Sc	S. cerevisiae	Histone	H4	-	Histone database	Histone (PF00125)
P09322	Sp	S. pombe	Histone	H4	-	Swiss-Prot	Histone (PF00125)
Q9C5X9	At	A. thaliana	HAT	CBP/P300		Pikaard and Mittelsten Scheid, 2014	KAT11 (PF08214), zf-TAZ (PF02135), ZZ (PF00569)
Q9FWQ5	At	A. thaliana	HAT	CBP/P300		Pikaard and Mittelsten Scheid, 2014	KAT11 (PF08214), zf-TAZ (PF02135), ZZ (PF00569)
Q9FYH1	At	A. thaliana	HAT	CBP/P300		Pikaard and Mittelsten Scheid, 2014	KAT11 (PF08214), zf-TAZ (PF02135), PHD (PF00628), ZZ (PF00569)
Q9LE42	At	A. thaliana	HAT	CBP/P300		Pikaard and Mittelsten Scheid, 2014	KAT11 (PF08214), zf-TAZ (PF02135), ZZ (PF00569)
Q9LG11	At	A. thaliana	HAT	CBP/P300		Pikaard and Mittelsten Scheid, 2014	KAT11 (PF08214), zf-TAZ (PF02135), PHD (PF00628), ZZ (PF00569)
P34545	Ce	C. elegans	HAT	CBP/P300		Swiss-Prot	KAT11 (PF08214), KIX (PF02172), zf-TAZ (PF02135), DUF902 (PF06001), Bromodomain (PF00439), ZZ (PF00569)
O01368	Dm	D. melanogaster	HAT	CBP/P300		Pandley et al., 2002	none
Q09472	Hs	H. sapiens	HAT	CBP/P300	H3K27ac, H3K56ac, H4K5ac, H4K8ac, H4K12ac, H4K16ac, H3K18ac, H3K18Cr	Swiss-Prot, Histome, ChromoHub	KAT11 (PF08214), Creb_binding (PF09030), KIX (PF02172), zf-TAZ (PF02135), DUF902 (PF06001), Bromodomain (PF00439), ZZ (PF00569)
Q92793	Hs	H. sapiens	HAT	CBP/P300	H3K27ac, H3K56ac, H3K18ac, H4K5ac, H4K8ac, H4K12ac, H4K16ac	Histome, ChromoHub	KAT11 (PF08214), Creb_binding (PF09030), KIX (PF02172), zf-TAZ (PF02135), DUF902 (PF06001), Bromodomain (PF00439), ZZ (PF00569)
Q07794	Sc	S. cerevisiae	HAT	CBP/P300	H3K56	Swiss-Prot	KAT11 (PF08214)
Q9Y7Y5	Sp	S. pombe	HAT	CBP/P300	H3K56	Swiss-Prot	KAT11 (PF08214)
F4IXE7	At	A. thaliana	HAT	GNAT	H3K18	Swiss-Prot	PHD (PF00628)
Q93ZR1	At	A. thaliana	HAT	GNAT		Swiss-Prot	Radical_SAM (PF04055), Acetyltransf_1 (PF00583)
Q9AR19	At	A. thaliana	HAT	GNAT	H3K14	Pikaard and Mittelsten Scheid, 2014	Bromodomain (PF00439), Acetyltransf_1 (PF00583)
Q9CAQ2	At	A. thaliana	HAT	GNAT	H3, H4	Swiss-Prot	Acetyltransf_CG (PF14542)
Q9FJT8	At	A. thaliana	HAT	GNAT	H4K12	Pikaard and Mittelsten Scheid, 2014	Hat1_N (PF10394), Acetyltransf_1 (PF00583)
Q9M8T9	At	A. thaliana	HAT	GNAT	H3	Swiss-Prot	Acetyltransf_1 (PF00583)
O01757	Ce	C. elegans	HAT	GNAT		Swiss-Prot	GNAT_acetyltr_2 (PF13718), Helicase_RecD (PF05127), DUF1726 (PF08351), tRNA_bind_2 (PF13725)
Q21484	Ce	C. elegans	HAT	GNAT		Pandley et al., 2002	Hat1_N (PF10394)
Q23651	Ce	C. elegans	HAT	GNAT		Swiss-Prot	Radical_SAM (PF04055), Acetyltransf_1 (PF00583)
Q9N3S7	Ce	C. elegans	HAT	GNAT		Pandley et al., 2002	Bromodomain (PF00439), PCAF_N (PF06466), Acetyltransf_7 (PF13508)
O76216	Dm	D. melanogaster	HAT	GNAT		Pandley et al., 2002	none
Q0KIB3	Dm	D. melanogaster	HAT	GNAT		Pandley et al., 2002	Hat1_N (PF10394)
Q95SX8	Dm	D. melanogaster	HAT	GNAT		Swiss-Prot	Acetyltransf_1 (PF00583)
Q9VQZ6	Dm	D. melanogaster	HAT	GNAT		Swiss-Prot	Radical_SAM (PF04055), Acetyltransf_1 (PF00583)
O14929	Hs	H. sapiens	HAT	GNAT	H4K5, H4K12, H2AK5	Swiss-Prot, Histome, ChromoHub	Hat1_N (PF10394)
P15336	Hs	H. sapiens	HAT	GNAT		Swiss-Prot	bZIP_1 (PF00170)
Q5FWF5	Hs	H. sapiens	HAT	GNAT		ChromoHub	Acetyltransf_13 (PF13880), zf-C2H2_3 (PF13878)
Q86UY6	Hs	H. sapiens	HAT	GNAT	H2A, H4	Swiss-Prot	Acetyltransf_1 (PF00583)
Q92830	Hs	H. sapiens	HAT	GNAT	H3K9ac, H3K14ac, H4K5ac, H4K8ac, H4K12ac, H4K16ac, H4K91ac	Swiss-Prot, Histome, ChromoHub	PCAF_N (PF06466), Bromodomain (PF00439), Acetyltransf_7 (PF13508)
Q92831	Hs	H. sapiens	HAT	GNAT	H3, H4	Swiss-Prot, Histome, ChromoHub	PCAF_N (PF06466), Bromodomain (PF00439), Acetyltransf_7 (PF13508)
Q9GZZ1	Hs	H. sapiens	HAT	GNAT	H4	Swiss-Prot, ChromoHUB	Acetyltransf_1 (PF00583)
Q9H0A0	Hs	H. sapiens	HAT	GNAT		Histome, ChromoHub	GNAT_acetyltr_2 (PF13718), Helicase_RecD (PF05127), DUF1726 (PF08351), tRNA_bind_2 (PF13725)
Q9H9T3	Hs	H. sapiens	HAT	GNAT	H3K9ac, H3K18ac	Histome, ChromoHub	Radical_SAM (PF04055), Acetyltransf_1 (PF00583)
P39979	Sc	S. cerevisiae	HAT	GNAT		Swiss-Prot	Acetyltransf_1 (PF00583)
Q02908	Sc	S. cerevisiae	HAT	GNAT	H3K14, H4K8	Swiss-Prot	Radical_SAM (PF04055), Acetyltransf_1 (PF00583)
Q03330	Sc	S. cerevisiae	HAT	GNAT	H2BK11, H2BK16, H3K9, H3K14, H3K18, H3K23, H3K27, H3K36, H4K8, H4K16	Swiss-Prot	Bromodomain (PF00439), Acetyltransf_7 (PF13508)
Q04751	Sc	S. cerevisiae	HAT	GNAT	H2A, H4	Swiss-Prot	Acetyltransf_1 (PF00583)
Q06592	Sc	S. cerevisiae	HAT	GNAT	H3K4, H3K14, H4K5, H4K12	Swiss-Prot	Acetyltransf_1 (PF00583)
Q12341	Sc	S. cerevisiae	HAT	GNAT	H4K12	Swiss-Prot	Hat1_N (PF10394), Acetyltransf_10 (PF13673)
O14023	Sp	S. pombe	HAT	GNAT		Swiss-Prot	Radical_SAM (PF04055), Acetyltransf_1 (PF00583)
P79081	Sp	S. pombe	HAT	GNAT		Pandley et al., 2002	Acetyltransf_1 (PF00583)
Q9UTM7	Sp	S. pombe	HAT	GNAT	H4K12	Swiss-Prot	Hat1_N (PF10394)
Q9UUK2	Sp	S. pombe	HAT	GNAT	H2BK11, H2BK16, H3K14, H4K8, H4K16	Swiss-Prot	Bromodomain (PF00439), Acetyltransf_7 (PF13508)
Q9H7X0	Hs	H. sapiens	HAT	GNAT	H4K20, H4K79, H4K91	Swiss-Prot, ChromoHUB	Acetyltransf_1 (PF00583)
Q9Y232	Hs	H. sapiens	HAT	MYST	Y chromosome ; H4	Histome	ECH (PF00378), Chromo (PF00385)
Q9FLF7	At	A. thaliana	HAT	MYST	H4K5	Pikaard and Mittelsten Scheid, 2014	MOZ_SAS (PF01853), Tudor-knot (PF11717)
Q9LXD7	At	A. thaliana	HAT	MYST	H4K5	Pikaard and Mittelsten Scheid, 2014	MOZ_SAS (PF01853), Tudor-knot (PF11717)
D7SFM3	Ce	C. elegans	HAT	MYST		Wormbase	none
Q95ZX6	Ce	C. elegans	HAT	MYST		Wormbase	MOZ_SAS (PF01853)
Q9TYU5	Ce	C. elegans	HAT	MYST	H2A, H4	Swiss-Prot	MOZ_SAS (PF01853), Tudor-knot (PF11717)
Q9U3C3	Ce	C. elegans	HAT	MYST		Wormbase	MOZ_SAS (PF01853), Tudor-knot (PF11717)
O02193	Dm	D. melanogaster	HAT	MYST	H4K16	Swiss-Prot	MOZ_SAS (PF01853), Tudor-knot (PF11717)
Q960X4	Dm	D. melanogaster	HAT	MYST	H2AVK4	Swiss-Prot	MOZ_SAS (PF01853), Tudor-knot (PF11717)
Q9NHW0	Dm	D. melanogaster	HAT	MYST		Pandley et al., 2002	none
Q9VAV6	Dm	D. melanogaster	HAT	MYST		Pandley et al., 2002	MOZ_SAS (PF01853)
O95251	Hs	H. sapiens	HAT	MYST	H4K5ac, H4K8ac, H4K12ac	Swiss-Prot, Histome, ChromoHub	MOZ_SAS (PF01853), zf-C2HC (PF01530)
Q8WYB5	Hs	H. sapiens	HAT	MYST	H3	Swiss-Prot	MOZ_SAS (PF01853), PHD (PF00628), Linker_histone (PF00538)
Q92794	Hs	H. sapiens	HAT	MYST	H3K14ac	Swiss-Prot, Histome, ChromoHub	MOZ_SAS (PF01853), PHD (PF00628)
Q92993	Hs	H. sapiens	HAT	MYST	H4K5ac, H4K8ac, H4K12ac, H2AK5ac	Swiss-Prot, Histome, ChromoHub	MOZ_SAS (PF01853), Tudor-knot (PF11717)
Q9H7Z6	Hs	H. sapiens	HAT	MYST	H4K16	Swiss-Prot, Histome, ChromoHub	MOZ_SAS (PF01853), Tudor-knot (PF11717)
Q9Y6F7	Hs	H. sapiens	HAT	MYST	H4	HIstome	ECH (PF00378), Chromo (PF00385)
Q9Y6F8	Hs	H. sapiens	HAT	MYST	H4K16ac	Histome, ChromoHub	ECH (PF00378), Chromo (PF00385)
P34218	Sc	S. cerevisiae	HAT	MYST	H3K14	Swiss-Prot	MOZ_SAS (PF01853)
P40963	Sc	S. cerevisiae	HAT	MYST	H4K16, H3K14	Swiss-Prot	MOZ_SAS (PF01853)
Q08649	Sc	S. cerevisiae	HAT	MYST	H4K5, H4K8, H4K12, H4K16, H3K14, H2BK16, H2AK4, H2AK7, H2AZK14	Swiss-Prot	MOZ_SAS (PF01853), Tudor-knot (PF11717)
O94446	Sp	S. pombe	HAT	MYST	H4K5, H4K8, H4K12, H4K16, H3K14, H2AK7	Swiss-Prot	MOZ_SAS (PF01853), Tudor-knot (PF11717)
Q10325	Sp	S. pombe	HAT	MYST	H3K14	Swiss-Prot	MOZ_SAS (PF01853)
O15516	Hs	H. sapiens	HAT	TF/NF	H3K14ac	Histome, ChromoHub	PAS_11 (PF14598), PAS (PF00989), HLH (PF00010)
Q8IZX4	Hs	H. sapiens	HAT	TF/NF	H3K14, H4	ChromoHub	DUF3591 (PF12157), Bromodomain (PF00439), TBP-binding (PF09247), zf-CCHC_6 (PF15288)
Q9FT54	At	A. thaliana	HAT	TF/NF	H3, H4	Swiss-Prot	Bromodomain (PF00439)
Q9SGH2	At	A. thaliana	HAT	TF/NF	H3, H4	Swiss-Prot	MBD (PF01429), PHD (PF00628), FYRN (PF05964), WHIM1 (PF15612), FYRC (PF05965)
Q9H8E8	Hs	H. sapiens	HAT	TF/NF	H2B, H4 in vitro	ChromoHub	Acetyltransf_1 (PF00583)
Q15596	Hs	H. sapiens	HAT	TF/NF		Swiss-Prot	PAS_11 (PF14598), DUF1518 (PF07469), SRC-1 (PF08832), Nuc_rec_co-act (PF08815), PAS (PF00989)
Q6PUA2	At	A. thaliana	HAT	TF/NF	H3K9, H3K27, H4K12	Swiss-Prot	DUF3591 (PF12157), Bromodomain (PF00439), ubiquitin (PF00240)
Q8LRK9	At	A. thaliana	HAT	TF/NF		Pandley et al., 2002	DUF3591 (PF12157), TBP-binding (PF09247), Bromodomain (PF00439), Rad60-SLD (PF11976)
G5EGM3	Ce	C. elegans	HAT	TF/NF		Pandley et al., 2002	zf-CCHC_6 (PF15288), Bromodomain (PF00439), DUF3591 (PF12157)
P51123	Dm	D. melanogaster	HAT	TF/NF		Pandley et al., 2002	DUF3591 (PF12157), Bromodomain (PF00439), TBP-binding (PF09247), zf-CCHC_6 (PF15288)
P21675	Hs	H. sapiens	HAT	TF/NF		ChromoHub	DUF3591 (PF12157), Bromodomain (PF00439), TBP-binding (PF09247), zf-CCHC_6 (PF15288)
Q15788	Hs	H. sapiens	HAT	TF/NF		Histome, ChromoHub	PAS_11 (PF14598), DUF1518 (PF07469), SRC-1 (PF08832), Nuc_rec_co-act (PF08815), PAS (PF00989)
Q9UKN8	Hs	H. sapiens	HAT	TF/NF	H3K14ac	HIstome	TFIIIC_delta (PF12657), zf-TFIIIC (PF12660)
Q9Y6Q9	Hs	H. sapiens	HAT	TF/NF		Histome, ChromoHub	PAS_11 (PF14598), Nuc_rec_co-act (PF08815), SRC-1 (PF08832), PAS (PF00989)
P46677	Sc	S. cerevisiae	HAT	TF/NF	H3K14, H4K8	Swiss-Prot	DUF3591 (PF12157), zf-CCHC_6 (PF15288)
Q09813	Sp	S. pombe	HAT	TF/NF		Pandley et al., 2002	DUF3591 (PF12157), zf-CCHC_6 (PF15288)
O22446	At	A. thaliana	HDAC	Class I		Pikaard and Mittelsten Scheid, 2014	Hist_deacetyl (PF00850)
Q8H0W2	At	A. thaliana	HDAC	Class I		Swiss-Prot	Hist_deacetyl (PF00850)
Q9FH09	At	A. thaliana	HDAC	Class I		Swiss-Prot	Hist_deacetyl (PF00850)
Q9FML2	At	A. thaliana	HDAC	Class I		Pikaard and Mittelsten Scheid, 2014	Hist_deacetyl (PF00850)
Q9LXN8	At	A. thaliana	HDAC	Class I		Swiss-Prot	none
Q9M1N8	At	A. thaliana	HDAC	Class I		Swiss-Prot	none
G5ECH0	Ce	C. elegans	HDAC	Class I		Pandley et al., 2002	Hist_deacetyl (PF00850)
O17695	Ce	C. elegans	HDAC	Class I		Swiss-Prot	Hist_deacetyl (PF00850)
Q09440	Ce	C. elegans	HDAC	Class I		Swiss-Prot	Hist_deacetyl (PF00850)
Q94517	Dm	D. melanogaster	HDAC	Class I		Swiss-Prot	Hist_deacetyl (PF00850)
Q9VNC2	Dm	D. melanogaster	HDAC	Class I		Pandley et al., 2002	none
O15379	Hs	H. sapiens	HDAC	Class I		Swiss-Prot, Histome, ChromoHub, Simó-Riudalbas and Esteller, 2014	Hist_deacetyl (PF00850)
Q13547	Hs	H. sapiens	HDAC	Class I	H3K56ac	Swiss-Prot, Histome, ChromoHub, Simó-Riudalbas and Esteller, 2014	Hist_deacetyl (PF00850)
Q92769	Hs	H. sapiens	HDAC	Class I		Swiss-Prot, Histome, ChromoHub, Simó-Riudalbas and Esteller, 2014	Hist_deacetyl (PF00850)
Q9BY41	Hs	H. sapiens	HDAC	Class I		Histome, ChromoHub, Simó-Riudalbas and Esteller, 2014	Hist_deacetyl (PF00850)
P32561	Sc	S. cerevisiae	HDAC	Class I		Swiss-Prot	Hist_deacetyl (PF00850)
P53096	Sc	S. cerevisiae	HDAC	Class I		Swiss-Prot	Hist_deacetyl (PF00850)
Q12214	Sc	S. cerevisiae	HDAC	Class I		Swiss-Prot	Hist_deacetyl (PF00850)
O13298	Sp	S. pombe	HDAC	Class I	H2A, H2B, H3, H4	Swiss-Prot	Hist_deacetyl (PF00850)
O59702	Sp	S. pombe	HDAC	Class I	H2A, H2B, H3, H4	Swiss-Prot	Hist_deacetyl (PF00850)
Q8GXJ1	At	A. thaliana	HDAC	Class II		Swiss-Prot	Hist_deacetyl (PF00850)
Q8LRK8	At	A. thaliana	HDAC	Class II		Swiss-Prot	Hist_deacetyl (PF00850)
Q8RX28	At	A. thaliana	HDAC	Class II		Swiss-Prot	Hist_deacetyl (PF00850)
Q941D6	At	A. thaliana	HDAC	Class II		Swiss-Prot	Hist_deacetyl (PF00850)
Q94EJ2	At	A. thaliana	HDAC	Class II		Swiss-Prot	Hist_deacetyl (PF00850)
O17323	Ce	C. elegans	HDAC	Class II		Swiss-Prot	Hist_deacetyl (PF00850)
Q20296	Ce	C. elegans	HDAC	Class II		Swiss-Prot	Hist_deacetyl (PF00850), zf-UBP (PF02148)
Q20373	Ce	C. elegans	HDAC	Class II		Pandley et al., 2002	none
Q8I4I9	Ce	C. elegans	HDAC	Class II		Wormbase	Hist_deacetyl (PF00850)
Q9U266	Ce	C. elegans	HDAC	Class II		Pandley et al., 2002	Hist_deacetyl (PF00850)
Q9VYF3	Dm	D. melanogaster	HDAC	Class II		Pandley et al., 2002	none
Q9XYX1	Dm	D. melanogaster	HDAC	Class II		Pandley et al., 2002	none
P56524	Hs	H. sapiens	HDAC	Class II		Histome, ChromoHub, Simó-Riudalbas and Esteller, 2014	Hist_deacetyl (PF00850), HDAC4_Gln (PF12203), Arb2 (PF09757)
Q8WUI4	Hs	H. sapiens	HDAC	Class II		Histome, ChromoHub, Simó-Riudalbas and Esteller, 2014	Hist_deacetyl (PF00850)
Q969S8	Hs	H. sapiens	HDAC	Class II		Swiss-Prot, Histome, ChromoHub, Simó-Riudalbas and Esteller, 2014	Hist_deacetyl (PF00850)
Q9UBN7	Hs	H. sapiens	HDAC	Class II		Histome, ChromoHub, Simó-Riudalbas and Esteller, 2014	Hist_deacetyl (PF00850), zf-UBP (PF02148)
Q9UKV0	Hs	H. sapiens	HDAC	Class II		Histome, ChromoHub, Simó-Riudalbas and Esteller, 2014	Hist_deacetyl (PF00850), HDAC4_Gln (PF12203)
Q9UQL6	Hs	H. sapiens	HDAC	Class II		Histome, ChromoHub, Simó-Riudalbas and Esteller, 2014	Hist_deacetyl (PF00850), HDAC4_Gln (PF12203)
P53973	Sc	S. cerevisiae	HDAC	Class II		Swiss-Prot	Hist_deacetyl (PF00850), Arb2 (PF09757)
Q02959	Sc	S. cerevisiae	HDAC	Class II		Swiss-Prot	Hist_deacetyl (PF00850)
P56523	Sp	S. pombe	HDAC	Class II	H2A, H2B, H3, H4	Swiss-Prot	Hist_deacetyl (PF00850), Arb2 (PF09757)
Q94AQ6	At	A. thaliana	HDAC	Class III		Pandley et al., 2002	SIR2 (PF02146)
Q9FE17	At	A. thaliana	HDAC	Class III	H3K9	Swiss-Prot	SIR2 (PF02146)
H2KY56	Ce	C. elegans	HDAC	Class III		Pandley et al., 2002	none
Q8IRR5	Dm	D. melanogaster	HDAC	Class III		Pandley et al., 2002	SIR2 (PF02146)
Q9VAQ1	Dm	D. melanogaster	HDAC	Class III		Pandley et al., 2002	SIR2 (PF02146)
Q9VH08	Dm	D. melanogaster	HDAC	Class III		Pandley et al., 2002	SIR2 (PF02146)
Q9VK34	Dm	D. melanogaster	HDAC	Class III		Swiss-Prot	SIR2 (PF02146)
Q8IXJ6	Hs	H. sapiens	HDAC	Class III	H3K16ac, H3K56ac	Histome, ChromoHub, Simó-Riudalbas and Esteller, 2014	SIR2 (PF02146)
Q8N6T7	Hs	H. sapiens	HDAC	Class III	H3K9ac, H3K56ac	Histome, ChromoHub, Simó-Riudalbas and Esteller, 2014	SIR2 (PF02146)
Q96EB6	Hs	H. sapiens	HDAC	Class III	H4K16ac, H3K9ac, H1K25ac	Histome, ChromoHub, Simó-Riudalbas and Esteller, 2014	SIR2 (PF02146)
Q9NRC8	Hs	H. sapiens	HDAC	Class III		ChromoHub, Simó-Riudalbas and Esteller, 2014	SIR2 (PF02146)
Q9NTG7	Hs	H. sapiens	HDAC	Class III	H3K56ac	Histome, ChromoHub, Simó-Riudalbas and Esteller, 2014	SIR2 (PF02146)
Q9NXA8	Hs	H. sapiens	HDAC	Class III		Simó-Riudalbas and Esteller, 2014	SIR2 (PF02146)
Q9Y6E7	Hs	H. sapiens	HDAC	Class III		ChromoHub, Simó-Riudalbas and Esteller, 2014	SIR2 (PF02146)
P06700	Sc	S. cerevisiae	HDAC	Class III	H3K9, H3K14	Swiss-Prot	SIR2 (PF02146), DUF592 (PF04574)
P53685	Sc	S. cerevisiae	HDAC	Class III		Swiss-Prot	SIR2 (PF02146), DUF592 (PF04574)
P53686	Sc	S. cerevisiae	HDAC	Class III		Swiss-Prot	SIR2 (PF02146)
P53687	Sc	S. cerevisiae	HDAC	Class III	H3K56	Swiss-Prot	SIR2 (PF02146)
P53688	Sc	S. cerevisiae	HDAC	Class III	H3K56	Swiss-Prot	SIR2 (PF02146)
O94640	Sp	S. pombe	HDAC	Class III	H3K9, H3K16, H4	Swiss-Prot	SIR2 (PF02146), DUF592 (PF04574)
Q9UR39	Sp	S. pombe	HDAC	Class III		Swiss-Prot	SIR2 (PF02146)
Q9USN7	Sp	S. pombe	HDAC	Class III		Swiss-Prot	SIR2 (PF02146)
Q944K3	At	A. thaliana	HDAC	Class IV		Swiss-Prot	Hist_deacetyl (PF00850)
Q18477	Ce	C. elegans	HDAC	Class IV		Pandley et al., 2002	Hist_deacetyl (PF00850)
Q9VC26	Dm	D. melanogaster	HDAC	Class IV		Pandley et al., 2002	Hist_deacetyl (PF00850)
Q96DB2	Hs	H. sapiens	HDAC	Class IV		Histome, ChromoHub, Simó-Riudalbas and Esteller, 2014	Hist_deacetyl (PF00850)
Q56WH4	At	A. thaliana	HDAC	HD2 family		Pikaard and Mittelsten Scheid, 2014	none
Q9FVE6	At	A. thaliana	HDAC	HD2 family	H3K9	Pikaard and Mittelsten Scheid, 2014	none
Q9LZR5	At	A. thaliana	HDAC	HD2 family		Pikaard and Mittelsten Scheid, 2014	none
Q9M4T3	At	A. thaliana	HDAC	HD2 family		Pikaard and Mittelsten Scheid, 2014	none
Q8INR6	Dm	D. melanogaster	HMT	DOT1	H3K79	Swiss-Prot	DOT1 (PF08123)
Q8TEK3	Hs	H. sapiens	HMT	DOT1	H3K79me1/2/3	HIstome	DOT1 (PF08123)
Q04089	Sc	S. cerevisae	HMT	DOT1	H3K79	Swiss-Prot	DOT1 (PF08123)
A3KPF2	At	A. thaliana	HMT	PRMT		Swiss-Prot	PRMT5 (PF05185)
O82210	At	A. thaliana	HMT	PRMT		Swiss-Prot	Methyltransf_31 (PF13847)
Q84W92	At	A. thaliana	HMT	PRMT		Swiss-Prot	PRMT5 (PF05185)
Q8GWT4	At	A. thaliana	HMT	PRMT		Swiss-Prot	PRMT5 (PF05185)
Q9SU94	At	A. thaliana	HMT	PRMT		Swiss-Prot	PrmA (PF06325)
P46580	Ce	C. elegans	HMT	PRMT		Swiss-Prot	PRMT5 (PF05185)
Q9U2X0	Ce	C. elegans	HMT	PRMT		Wormbase	PrmA (PF06325)
Q9VH48	Dm	D. melanogaster	HMT	PRMT	H3R17	Swiss-Prot	PRMT5 (PF05185)
O14744	Hs	H. sapiens	HMT	PRMT	H3R8me2, H4R3me2	Histome, Di Lorenzo and Bedford, 2011	PRMT5 (PF05185)
P55345	Hs	H. sapiens	HMT	PRMT		Histome, Di Lorenzo and Bedford, 2011	SH3_9 (PF14604), PRMT5 (PF05185)
Q6P2P2	Hs	H. sapiens	HMT	PRMT		Di Lorenzo and Bedford, 2011	PrmA (PF06325), TPR_2 (PF07719)
Q86X55	Hs	H. sapiens	HMT	PRMT	H3R17me1/2, H3R2me1, H3R26me1	Histome, Di Lorenzo and Bedford, 2011	CARM1 (PF11531), PRMT5 (PF05185)
Q96LA8	Hs	H. sapiens	HMT	PRMT	H3R2me2, H4R3me2, H2AR3me2	Histome, Di Lorenzo and Bedford, 2011	Methyltransf_18 (PF12847)
Q99873	Hs	H. sapiens	HMT	PRMT	H4R3me1/2	Histome, Di Lorenzo and Bedford, 2011	Methyltransf_31 (PF13847)
Q9NR22	Hs	H. sapiens	HMT	PRMT		Histome, Di Lorenzo and Bedford, 2011	PrmA (PF06325)
Q9NVM4	Hs	H. sapiens	HMT	PRMT		Histome, Di Lorenzo and Bedford, 2011	PrmA (PF06325)
Q9URX7	Sp	S. pombe	HMT	PRMT		Swiss-Prot	Methyltransf_31 (PF13847)
F4K1J4	At	A. thaliana	HMT	SET	H3K4me3, H3K27me3, H3K36me2	Pikaard and Mittelsten Scheid, 2014	SET (PF00856)
O22781	At	A. thaliana	HMT	SET	H3K9, H3K27	Pikaard and Mittelsten Scheid, 2014	SAD_SRA (PF02182), Pre-SET (PF05033), SET (PF00856)
O23372	At	A. thaliana	HMT	SET	H3K4me	Pikaard and Mittelsten Scheid, 2014	SET (PF00856)
O64827	At	A. thaliana	HMT	SET		Swiss-Prot	SET (PF00856), Pre-SET (PF05033)
O65312	At	A. thaliana	HMT	SET	H3K27	Swiss-Prot	SET (PF00856)
O82175	At	A. thaliana	HMT	SET	H3K9	Pikaard and Mittelsten Scheid, 2014	SAD_SRA (PF02182), SET (PF00856), Pre-SET (PF05033)
P0CB22	At	A. thaliana	HMT	SET		Swiss-Prot	zf-HC5HC2H_2 (PF13832), SET (PF00856), PWWP (PF00855), FYRN (PF05964), FYRC (PF05965), PHD_2 (PF13831)
P93831	At	A. thaliana	HMT	SET	H3K27	Pikaard and Mittelsten Scheid, 2014	SET (PF00856)
Q2LAE1	At	A. thaliana	HMT	SET	H3K36me2/3	Swiss-Prot ; Pikaard and Mittelsten Scheid, 2014	SET (PF00856), zf-CW (PF07496)
Q3EC60	At	A. thaliana	HMT	SET	H3K9	Swiss-Prot	SAD_SRA (PF02182), SET (PF00856), Pre-SET (PF05033)
Q5PP37	At	A. thaliana	HMT	SET		Swiss-Prot	SET (PF00856), zf-MYND (PF01753)
Q7XJS0	At	A. thaliana	HMT	SET		Swiss-Prot	SET (PF00856), zf-MYND (PF01753)
Q84WW6	At	A. thaliana	HMT	SET	H3K4me3	Swiss-Prot	SET (PF00856)
Q8GZ42	At	A. thaliana	HMT	SET		Swiss-Prot	zf-HC5HC2H_2 (PF13832), SET (PF00856), PWWP (PF00855), PHD (PF00628), PHD_2 (PF13831)
Q8GZB6	At	A. thaliana	HMT	SET	H3K9	Pikaard and Mittelsten Scheid, 2014	SAD_SRA (PF02182), SET (PF00856), Pre-SET (PF05033)
Q8VZ17	At	A. thaliana	HMT	SET	H3K9	Pikaard and Mittelsten Scheid, 2014	SAD_SRA (PF02182), SET (PF00856), Pre-SET (PF05033)
Q8VZJ1	At	A. thaliana	HMT	SET	H3K27me1	Swiss-Prot	PHD (PF00628), SET (PF00856)
Q8W595	At	A. thaliana	HMT	SET	H3K9me2/3	Swiss-Prot	SET (PF00856), Pre-SET (PF05033), WIYLD (PF10440)
Q945S8	At	A. thaliana	HMT	SET		Swiss-Prot	SET (PF00856)
Q946J2	At	A. thaliana	HMT	SET		Swiss-Prot	SET (PF00856), WIYLD (PF10440), Pre-SET (PF05033)
Q949T8	At	A. thaliana	HMT	SET		Swiss-Prot	SET (PF00856)
Q9C5P0	At	A. thaliana	HMT	SET	H3K9	Swiss-Prot	SAD_SRA (PF02182), SET (PF00856), Pre-SET (PF05033)
Q9C5P1	At	A. thaliana	HMT	SET	H3K9	Swiss-Prot	SAD_SRA (PF02182), SET (PF00856), Pre-SET (PF05033)
Q9C5P4	At	A. thaliana	HMT	SET	H3K9	Swiss-Prot	SAD_SRA (PF02182), SET (PF00856), Pre-SET (PF05033)
Q9C5X4	At	A. thaliana	HMT	SET	H3K4me	Pikaard and Mittelsten Scheid, 2014	zf-HC5HC2H_2 (PF13832), SET (PF00856), FYRC (PF05965), PWWP (PF00855), FYRN (PF05964), PHD_2 (PF13831), LBR_tudor (PF09465)
Q9FF80	At	A. thaliana	HMT	SET	H3K9	Swiss-Prot	SAD_SRA (PF02182), SET (PF00856), Pre-SET (PF05033)
Q9FG08	At	A. thaliana	HMT	SET		Swiss-Prot	SET (PF00856)
Q9FNC7	At	A. thaliana	HMT	SET		Swiss-Prot	WIYLD (PF10440), Pre-SET (PF05033), SET (PF00856)
Q9FNE9	At	A. thaliana	HMT	SET	H3K27me1	Pikaard and Mittelsten Scheid, 2014	PHD (PF00628), SET (PF00856)
Q9M1X9	At	A. thaliana	HMT	SET		Swiss-Prot	SET (PF00856)
Q9M364	At	A. thaliana	HMT	SET		Swiss-Prot	zf-HC5HC2H_2 (PF13832), SET (PF00856), PWWP (PF00855), PHD (PF00628), PHD_2 (PF13831)
Q9SRV2	At	A. thaliana	HMT	SET		Swiss-Prot	Pre-SET (PF05033), SET (PF00856)
Q9SUE7	At	A. thaliana	HMT	SET		Swiss-Prot	zf-HC5HC2H_2 (PF13832), SET (PF00856), PWWP (PF00855), PHD_2 (PF13831), PHD (PF00628)
Q9T0G7	At	A. thaliana	HMT	SET		Swiss-Prot	SAD_SRA (PF02182), Pre-SET (PF05033), SET (PF00856)
Q9ZUM9	At	A. thaliana	HMT	SET		Swiss-Prot	SET (PF00856)
A4LBC2	Ce	C. elegans	HMT	SET		Wormbase	WW (PF00397), SET (PF00856)
G5EEU2	Ce	C. elegans	HMT	SET	H3K9	Wormbase	SET (PF00856)
G5EGI1	Ce	C. elegans	HMT	SET	H3K4	Wormbase	PHD (PF00628), FYRN (PF05964), SET (PF00856), FYRC (PF05965), zf-HC5HC2H (PF13771)
O17186	Ce	C. elegans	HMT	SET	H3K9	Wormbase	SET (PF00856), Pre-SET (PF05033)
O17514	Ce	C. elegans	HMT	SET	H3K27	Swiss-Prot	SET (PF00856)
O44757	Ce	C. elegans	HMT	SET		Swiss-Prot	BAH (PF01426), SET (PF00856), PHD (PF00628)
P34544	Ce	C. elegans	HMT	SET	H3K9	Swiss-Prot	SET (PF00856), Pre-SET (PF05033), MBD (PF01429)
Q09265	Ce	C. elegans	HMT	SET	H4K20	Swiss-Prot	SET (PF00856)
Q18221	Ce	C. elegans	HMT	SET		Swiss-Prot	SET (PF00856), RRM_1 (PF00076)
Q21404	Ce	C. elegans	HMT	SET	H3K9	Wormbase	SET (PF00856)
Q22795	Ce	C. elegans	HMT	SET		Swiss-Prot	SET (PF00856)
Q8MXK5	Ce	C. elegans	HMT	SET	H3K9	Wormbase	none
Q93368	Ce	C. elegans	HMT	SET	H3K9	Wormbase	SET (PF00856)
Q95Y12	Ce	C. elegans	HMT	SET		Swiss-Prot	SET (PF00856), Pre-SET (PF05033)
Q966C5	Ce	C. elegans	HMT	SET	H3K9	Wormbase	SET (PF00856)
Q9NH52	Ce	C. elegans	HMT	SET	H3K36	Swiss-Prot	SET (PF00856)
P20659	Dm	D. melanogaster	HMT	SET	H3K4	Swiss-Prot	SET (PF00856), FYRC (PF05965), zf-HC5HC2H (PF13771), FYRN (PF05964), PHD (PF00628)
P42124	Dm	D. melanogaster	HMT	SET	H3K9, H3K27	Swiss-Prot	SET (PF00856)
P45975	Dm	D. melanogaster	HMT	SET	H3K9	Swiss-Prot	SET (PF00856), Pre-SET (PF05033), Chromo (PF00385), GTP_EFTU (PF00009)
Q32KD2	Dm	D. melanogaster	HMT	SET	H3K9	Swiss-Prot	SET (PF00856), Pre-SET (PF05033), MBD (PF01429)
Q5LJZ2	Dm	D. melanogaster	HMT	SET	H3K4	Swiss-Prot	N-SET (PF11764), SET (PF00856), RRM_1 (PF00076)
Q8IRW8	Dm	D. melanogaster	HMT	SET	H3K4	Swiss-Prot	FYRC (PF05965), SET (PF00856), FYRN (PF05964), zf-HC5HC2H (PF13771)
Q8MT36	Dm	D. melanogaster	HMT	SET		Swiss-Prot	PWWP (PF00855), SET (PF00856)
Q9VFK6	Dm	D. melanogaster	HMT	SET	H4K20	Swiss-Prot	SET (PF00856)
Q9VW15	Dm	D. melanogaster	HMT	SET	H3K4	Swiss-Prot	SET (PF00856), BAH (PF01426), PHD (PF00628)
Q9VYD1	Dm	D. melanogaster	HMT	SET		Swiss-Prot	SET (PF00856), SRI (PF08236), WW (PF00397)
Q9W5E0	Dm	D. melanogaster	HMT	SET	H4K20	Swiss-Prot	SET (PF00856)
O14686	Hs	H. sapiens	HMT	SET	H3K4	Histome, ChromoHub	PHD (PF00628), FYRC (PF05965), SET (PF00856), zf-HC5HC2H (PF13771), FYRN (PF05964)
O15047	Hs	H. sapiens	HMT	SET	H3K4me3	Histome, ChromoHub	N-SET (PF11764), SET (PF00856), RRM_1 (PF00076)
O43463	Hs	H. sapiens	HMT	SET	H3K9me3	Histome, ChromoHub	SET (PF00856), Pre-SET (PF05033), Chromo (PF00385)
O75626	Hs	H. sapiens	HMT	SET		ChromoHub	zf-H2C2_2 (PF13465), SET (PF00856)
O96028	Hs	H. sapiens	HMT	SET	H3K36me3, H4K20me1, H4K20me3	Histome, ChromoHub	PWWP (PF00855), SET (PF00856), PHD (PF00628), HMG_box (PF00505)
P57071	Hs	H. sapiens	HMT	SET		ChromoHub	zf-C2H2 (PF00096), zf-C2H2_4 (PF13894), zf-H2C2_2 (PF13465)
Q03112	Hs	H. sapiens	HMT	SET	H3K9me1	ChromoHub	zf-C2H2 (PF00096), zf-H2C2_2 (PF13465)
Q03164	Hs	H. sapiens	HMT	SET	H3K4me3	Histome, ChromoHub	SET (PF00856), FYRC (PF05965), PHD (PF00628), FYRN (PF05964), zf-HC5HC2H (PF13771), zf-CXXC (PF02008)
Q13029	Hs	H. sapiens	HMT	SET	H3K9me2	Histome, ChromoHub	zf-C2H2_4 (PF13894), zf-C2H2 (PF00096), SET (PF00856)
Q15047	Hs	H. sapiens	HMT	SET	H3K9me3	Histome, ChromoHub	SET (PF00856), Pre-SET (PF05033), MBD (PF01429)
Q15910	Hs	H. sapiens	HMT	SET	H3K27me1/2/3, H1K25me1	Histome, ChromoHub	SET (PF00856), EZH2_WD-Binding (PF11616)
Q4FZB7	Hs	H. sapiens	HMT	SET	H3K20me2/3	Histome, ChromoHub	SET (PF00856)
Q53H47	Hs	H. sapiens	HMT	SET	H3K36me2	Histome, ChromoHub	Transposase_1 (PF01359), SET (PF00856), Pre-SET (PF05033), HTH_Tnp_Tc3_2 (PF01498)
Q6GMV2	Hs	H. sapiens	HMT	SET		ChromoHub	SET (PF00856)
Q86TU7	Hs	H. sapiens	HMT	SET	H3K4, H3K36	ChromoHub	Rubis-subs-bind (PF09273), SET (PF00856)
Q86Y97	Hs	H. sapiens	HMT	SET	H4K20me2/3	Histome, ChromoHub	SET (PF00856)
Q8IYR2	Hs	H. sapiens	HMT	SET		ChromoHub	SET (PF00856), TPR_11 (PF13414), zf-MYND (PF01753)
Q8IZD2	Hs	H. sapiens	HMT	SET	H3K4	Histome, ChromoHub	PHD (PF00628), SET (PF00856)
Q8NB12	Hs	H. sapiens	HMT	SET	H3K4	ChromoHub	SET (PF00856), zf-MYND (PF01753)
Q8NEZ4	Hs	H. sapiens	HMT	SET	H3K4me3	Histome, ChromoHub	PHD (PF00628), FYRC (PF05965), SET (PF00856), zf-HC5HC2H (PF13771), FYRN (PF05964)
Q8TBK2	Hs	H. sapiens	HMT	SET		ChromoHub	SET (PF00856), Rubis-subs-bind (PF09273)
Q8WTS6	Hs	H. sapiens	HMT	SET	H3K4me1	Histome, ChromoHub	MORN (PF02493), SET (PF00856)
Q92800	Hs	H. sapiens	HMT	SET	H3K27me1/2	Histome, ChromoHub	SET (PF00856), EZH2_WD-Binding (PF11616)
Q96KQ7	Hs	H. sapiens	HMT	SET	H1.2K187, H1.4K26, H3K9, H3K27, H3K56	ChromoHub	Ank_2 (PF12796), SET (PF00856), Pre-SET (PF05033)
Q96L73	Hs	H. sapiens	HMT	SET	H3K36me2, H4K20me2	Histome, ChromoHub	PWWP (PF00855), SET (PF00856), PHD (PF00628)
Q96T68	Hs	H. sapiens	HMT	SET	H3K9me3	Histome, ChromoHub	SET (PF00856), Pre-SET (PF05033), MBD (PF01429)
Q9BYW2	Hs	H. sapiens	HMT	SET	H3K36me3	Histome, ChromoHub	SRI (PF08236), SET (PF00856), WW (PF00397)
Q9BZ95	Hs	H. sapiens	HMT	SET	H3K4, H3K27	ChromoHub	PWWP (PF00855), SET (PF00856)
Q9C0A6	Hs	H. sapiens	HMT	SET		ChromoHub	SET (PF00856)
Q9GZV8	Hs	H. sapiens	HMT	SET		ChromoHub	zf-H2C2_2 (PF13465), zf-C2H2 (PF00096), zf-C2H2_4 (PF13894), SET (PF00856)
Q9H4Q3	Hs	H. sapiens	HMT	SET		ChromoHub	zf-C2H2 (PF00096), zf-H2C2_2 (PF13465)
Q9H4Q4	Hs	H. sapiens	HMT	SET		ChromoHub	zf-H2C2_2 (PF13465)
Q9H5I1	Hs	H. sapiens	HMT	SET	H3K9me3	Histome, ChromoHub	SET (PF00856), Pre-SET (PF05033), Chromo (PF00385)
Q9H7B4	Hs	H. sapiens	HMT	SET	H3K4me3	Histome, ChromoHub	SET (PF00856), zf-MYND (PF01753)
Q9H9B1	Hs	H. sapiens	HMT	SET	H1.2K187, H3K9	ChromoHub	Ank_2 (PF12796), Ank (PF00023), SET (PF00856), Pre-SET (PF05033)
Q9HAZ2	Hs	H. sapiens	HMT	SET		ChromoHub	zf-C2H2 (PF00096), zf-H2C2_2 (PF13465), zf-C2H2_6 (PF13912)
Q9NQR1	Hs	H. sapiens	HMT	SET	H4K20me1/2	Histome, ChromoHub	SET (PF00856)
Q9NQV5	Hs	H. sapiens	HMT	SET		ChromoHub	none
Q9NQV6	Hs	H. sapiens	HMT	SET		ChromoHub	zf-C2H2 (PF00096), zf-C2H2_4 (PF13894), zf-C2H2_jaz (PF12171), zf-met (PF12874)
Q9NQV7	Hs	H. sapiens	HMT	SET	H3K4me3	Histome, ChromoHub	zf-H2C2_2 (PF13465), SSXRD (PF09514), KRAB (PF01352)
Q9NQV8	Hs	H. sapiens	HMT	SET		ChromoHub	zf-C2H2 (PF00096)
Q9NQW5	Hs	H. sapiens	HMT	SET		ChromoHub	SSXRD (PF09514), KRAB (PF01352)
Q9NQX0	Hs	H. sapiens	HMT	SET	HK40 in vitro	ChromoHub	zf-H2C2_2 (PF13465), zf-C2H2 (PF00096), zf-C2H2_4 (PF13894), SET (PF00856)
Q9NQX1	Hs	H. sapiens	HMT	SET		ChromoHub	zf-H2C2_2 (PF13465), zf-C2H2 (PF00096), zf-C2H2_4 (PF13894), zf-C2H2_jaz (PF12171), zf-met (PF12874)
Q9NR48	Hs	H. sapiens	HMT	SET	H3K36me1/2	Histome, ChromoHub	SET (PF00856), BAH (PF01426), Bromodomain (PF00439), PHD (PF00628)
Q9NRG4	Hs	H. sapiens	HMT	SET	H3K36me2, H3K4	Histome, ChromoHub	SET (PF00856), zf-MYND (PF01753)
Q9NVD3	Hs	H. sapiens	HMT	SET		ChromoHub	Rubis-subs-bind (PF09273), SET (PF00856)
Q9UKN5	Hs	H. sapiens	HMT	SET		ChromoHub	zf-H2C2_2 (PF13465), zf-C2H2 (PF00096)
Q9UMN6	Hs	H. sapiens	HMT	SET	H3K4me3	Histome, ChromoHub	SET (PF00856), FYRC (PF05965), FYRN (PF05964), PHD (PF00628), zf-HC5HC2H (PF13771), zf-CXXC (PF02008)
Q9UPS6	Hs	H. sapiens	HMT	SET	H3K4me3	Histome, ChromoHub	SET (PF00856), N-SET (PF11764), RRM_1 (PF00076)
P38827	Sc	S. cerevisae	HMT	SET	H3K4	Swiss-Prot	N-SET (PF11764), SET (PF00856), SET_assoc (PF11767)
P46995	Sc	S. cerevisae	HMT	SET	H3K36	Swiss-Prot	SRI (PF08236), SET (PF00856)
O14026	Sp	S. pombe	HMT	SET	H3K36	Swiss-Prot	SET (PF00856), SRI (PF08236)
O60016	Sp	S. pombe	HMT	SET	H3K9	Swiss-Prot	SET (PF00856), Pre-SET (PF05033), Chromo (PF00385)
Q9USK2	Sp	S. pombe	HMT	SET	H4K20	Swiss-Prot	SET (PF00856)
Q9Y7R4	Sp	S. pombe	HMT	SET	H3K4	Swiss-Prot	N-SET (PF11764), SET (PF00856), SET_assoc (PF11767), RRM_1 (PF00076)
C0SUT9	At	A. thaliana	HDMT	JMJ		Swiss-Prot	JmjN (PF02375), FYRN (PF05964), FYRC (PF05965), JmjC (PF02373), zf-C5HC2 (PF02928)
F4I6G4	At	A. thaliana	HDMT	JMJ	H3K4me2/3	Swiss-Prot	FYRN (PF05964), JmjC (PF02373), JmjN (PF02375), FYRC (PF05965), zf-C5HC2 (PF02928)
O64752	At	A. thaliana	HDMT	JMJ	H3K4	Pikaard and Mittelsten Scheid, 2014	JmjC (PF02373), FYRC (PF05965), JmjN (PF02375), zf-C5HC2 (PF02928), FYRN (PF05964)
Q6BDA0	At	A. thaliana	HDMT	JMJ	H3K4	Swiss-Prot	JmjC (PF02373), JmjN (PF02375)
Q8GUI6	At	A. thaliana	HDMT	JMJ	H3K9	Pikaard and Mittelsten Scheid, 2014	JmjC (PF02373), FYRC (PF05965), zf-C5HC2 (PF02928), JmjN (PF02375), FYRN (PF05964)
Q8RWR1	At	A. thaliana	HDMT	JMJ		Swiss-Prot	Cupin_8 (PF13621)
Q9SSE9	At	A. thaliana	HDMT	JMJ	H3K9	Pikaard and Mittelsten Scheid, 2014	JmjC (PF02373)
Q9STM3	At	A. thaliana	HDMT	JMJ	H3K27	Pikaard and Mittelsten Scheid, 2014	JmjC (PF02373), JmjN (PF02375), zf-C2H2_4 (PF13894)
O01658	Ce	C. elegans	HDMT	JMJ	H3K4, H3K36	Swiss-Prot	Cupin_4 (PF08007)
O17619	Ce	C. elegans	HDMT	JMJ	H3K27me3	Wormbase	JmjC (PF02373)
Q09519	Ce	C. elegans	HDMT	JMJ		Wormbase	JmjC (PF02373), TPR_11 (PF13414), TPR_6 (PF13174)
Q17765	Ce	C. elegans	HDMT	JMJ		Wormbase	Cupin_8 (PF13621), Acetyltransf_7 (PF13508)
Q19565	Ce	C. elegans	HDMT	JMJ	H3K27me3	Wormbase	none
Q19760	Ce	C. elegans	HDMT	JMJ	H3K27me3	Wormbase	JmjC (PF02373)
Q20367	Ce	C. elegans	HDMT	JMJ		Wormbase	JmjC (PF02373)
Q23541	Ce	C. elegans	HDMT	JMJ	H3K4	Swiss-Prot	PLU-1 (PF08429), JmjC (PF02373), ARID (PF01388), JmjN (PF02375), PHD (PF00628), zf-C5HC2 (PF02928)
Q95Q98	Ce	C. elegans	HDMT	JMJ	H3K36	Swiss-Prot	Cupin_8 (PF13621)
Q9GYI0	Ce	C. elegans	HDMT	JMJ	H3K9, H3K27	Swiss-Prot	JmjC (PF02373)
Q9U297	Ce	C. elegans	HDMT	JMJ	H3K9, H3K36	Swiss-Prot	JmjC (PF02373), JmjN (PF02375)
Q7K4H4	Dm	D. melanogaster	HDMT	JMJ	H3K9, H3K36	Swiss-Prot	Cupin_4 (PF08007)
Q9V333	Dm	D. melanogaster	HDMT	JMJ	H3K9, H3K36	Swiss-Prot	JmjC (PF02373), JmjN (PF02375)
Q9V6L0	Dm	D. melanogaster	HDMT	JMJ	H3K9, H3K36	Swiss-Prot	JmjC (PF02373), JmjN (PF02375)
Q9VHH9	Dm	D. melanogaster	HDMT	JMJ	H3K36	Swiss-Prot	zf-CXXC (PF02008), Cupin_8 (PF13621), LRR_6 (PF13516), F-box-like (PF12937)
Q9VMJ7	Dm	D. melanogaster	HDMT	JMJ	H3K4	Swiss-Prot	PLU-1 (PF08429), JmjC (PF02373), ARID (PF01388), PHD (PF00628), zf-C5HC2 (PF02928), JmjN (PF02375)
B2RXH2	Hs	H. sapiens	HDMT	JMJ	H3K9me2/3, H3K56me3	Labbé et al., 2014, ChromoHub	JmjN (PF02375), JmjC (PF02373)
O14607	Hs	H. sapiens	HDMT	JMJ	H3K27me3, male-specific	ChromoHub	JmjC (PF02373), TPR_1 (PF00515), TPR_11 (PF13414), TPR_17 (PF13431), TPR_8 (PF13181)
O15054	Hs	H. sapiens	HDMT	JMJ	H3K27me2/3	HIstome, Labbé et al., 2014, ChromoHub	JmjC (PF02373)
O15550	Hs	H. sapiens	HDMT	JMJ	H3K27me3	HIstome, Labbé et al., 2014, ChromoHub	JmjC (PF02373), TPR_11 (PF13414), TPR_17 (PF13431), TPR_8 (PF13181)
O43593	Hs	H. sapiens	HDMT	JMJ	H3K9	Swiss-Prot	JmjC (PF02373)
O75151	Hs	H. sapiens	HDMT	JMJ	H3K9me2	Labbé et al., 2014, ChromoHub	JmjC (PF02373), PHD (PF00628)
O75164	Hs	H. sapiens	HDMT	JMJ	H3K9me3, H3K36me3, H1.4K26	HIstome, Labbé et al., 2014, ChromoHub	JmjC (PF02373), zf-HC5HC2H_2 (PF13832), JmjN (PF02375), PHD_2 (PF13831)
O94953	Hs	H. sapiens	HDMT	JMJ	H3K9me3	HIstome, Labbé et al., 2014, ChromoHub	JmjC (PF02373), zf-HC5HC2H_2 (PF13832), JmjN (PF02375), PHD_2 (PF13831)
P29375	Hs	H. sapiens	HDMT	JMJ	H3K4me2/3	HIstome, Labbé et al., 2014, ChromoHub	PLU-1 (PF08429), JmjC (PF02373), PHD (PF00628), ARID (PF01388), zf-C5HC2 (PF02928), JmjN (PF02375)
P41229	Hs	H. sapiens	HDMT	JMJ	H3K4me3	HIstome, Labbé et al., 2014, ChromoHub	PLU-1 (PF08429), JmjC (PF02373), ARID (PF01388), zf-C5HC2 (PF02928), PHD (PF00628), JmjN (PF02375)
Q15652	Hs	H. sapiens	HDMT	JMJ	H3K9me1/2	Labbé et al., 2014, ChromoHub	JmjC (PF02373)
Q6B0I6	Hs	H. sapiens	HDMT	JMJ	H3K9me2/3, H1K25me1	HIstome, Labbé et al., 2014, ChromoHub	JmjC (PF02373), JmjN (PF02375)
Q6NYC1	Hs	H. sapiens	HDMT	JMJ	H3R2me2, H4R3me1, H4R3m2	Histome, Di Lorenzo and Bedford, 2011, ChromoHub	JmjC (PF02373)
Q6ZMT4	Hs	H. sapiens	HDMT	JMJ	H3K9me1/2, H3K27me1/2	Labbé et al., 2014, ChromoHub	JmjC (PF02373), PHD (PF00628)
Q7LBC6	Hs	H. sapiens	HDMT	JMJ	H3K9me1/2	HIstome, Labbé et al., 2014, ChromoHub	JmjC (PF02373)
Q8IUF8	Hs	H. sapiens	HDMT	JMJ	H3K9me2	Labbé et al., 2014, ChromoHub	Cupin_4 (PF08007)
Q8N371	Hs	H. sapiens	HDMT	JMJ	H3K36me2	Histome	Cupin_8 (PF13621)
Q8NHM5	Hs	H. sapiens	HDMT	JMJ	H3K4me3, H3K36me2	HIstome, Labbé et al., 2014, ChromoHub	zf-CXXC (PF02008), F-box (PF00646), Cupin_8 (PF13621)
Q92833	Hs	H. sapiens	HDMT	JMJ	Targets HMT	ChromoHub	JmjC (PF02373), ARID (PF01388), JmjN (PF02375), zf-C5HC2 (PF02928)
Q9BY66	Hs	H. sapiens	HDMT	JMJ	H3K4me2/3	HIstome, Labbé et al., 2014, ChromoHub	PLU-1 (PF08429), JmjC (PF02373), ARID (PF01388), zf-C5HC2 (PF02928), PHD (PF00628), JmjN (PF02375)
Q9H3R0	Hs	H. sapiens	HDMT	JMJ	H3K9me2/3	HIstome, Labbé et al., 2014, ChromoHub	JmjC (PF02373), zf-HC5HC2H_2 (PF13832), JmjN (PF02375), PHD_2 (PF13831)
Q9H6W3	Hs	H. sapiens	HDMT	JMJ	H3K9me3 or H3K4me, H3K36me	Labbé et al., 2014, ChromoHub	Cupin_4 (PF08007)
Q9UGL1	Hs	H. sapiens	HDMT	JMJ	H3K4me3	HIstome, Labbé et al., 2014, ChromoHub	PLU-1 (PF08429), JmjC (PF02373), PHD (PF00628), ARID (PF01388), zf-C5HC2 (PF02928), JmjN (PF02375)
Q9UPP1	Hs	H. sapiens	HDMT	JMJ	H3K9me2, H3K4me3, H4K20me1, H3K27me2	HIstome, Labbé et al., 2014, ChromoHub	JmjC (PF02373), PHD (PF00628)
Q9Y2K7	Hs	H. sapiens	HDMT	JMJ	H3K36me2	HIstome, Labbé et al., 2014, ChromoHub	zf-CXXC (PF02008), F-box (PF00646), JmjC (PF02373)
Q9Y4C1	Hs	H. sapiens	HDMT	JMJ	H3K9me1/2	HIstome, Labbé et al., 2014, ChromoHub	JmjC (PF02373)
P40034	Sc	S. cerevisiae	HDMT	JMJ	H3K36	Swiss-Prot	none
P47156	Sc	S. cerevisiae	HDMT	JMJ	H3K4	Swiss-Prot	JmjC (PF02373), JmjN (PF02375), PHD (PF00628)
O94603	Sp	S. pombe	HDMT	JMJ	H3K36	Swiss-Prot	JmjC (PF02373)
Q9UT79	Sp	S. pombe	HDMT	JMJ	H3	Swiss-Prot	PLU-1 (PF08429), JmjC (PF02373), PHD (PF00628), zf-C5HC2 (PF02928)
F4JLS1	At	A. thaliana	HDMT	LSD	H3K4	Swiss-Prot	Amino_oxidase (PF01593), SWIRM (PF04433)
Q8VXV7	At	A. thaliana	HDMT	LSD	H3K4	Pikaard and Mittelsten Scheid, 2014	Amino_oxidase (PF01593), SWIRM (PF04433)
Q9CAE3	At	A. thaliana	HDMT	LSD	H3K4	Pikaard and Mittelsten Scheid, 2014	Amino_oxidase (PF01593), SWIRM (PF04433)
Q9LID0	At	A. thaliana	HDMT	LSD	H3K4	Pikaard and Mittelsten Scheid, 2014	Amino_oxidase (PF01593), SWIRM (PF04433)
Q22343	Ce	C. elegans	HDMT	LSD		Wormbase	Amino_oxidase (PF01593), SWIRM (PF04433)
Q9XWP6	Ce	C. elegans	HDMT	LSD	H3K4	Swiss-Prot	Amino_oxidase (PF01593), SWIRM (PF04433)
Q9VW97	Dm	D. melanogaster	HDMT	LSD	H3K4	Swiss-Prot	Amino_oxidase (PF01593), SWIRM (PF04433)
O60341	Hs	H. sapiens	HDMT	LSD	H3K4me1/2, H3K9me1/2	HIstome, Labbé et al., 2014, ChromoHub	Amino_oxidase (PF01593), SWIRM (PF04433)
Q8NB78	Hs	H. sapiens	HDMT	LSD	H3K9me2 or H3K4	HIstome, Labbé et al., 2014, ChromoHub	Amino_oxidase (PF01593), zf-CW (PF07496)
Q10135	Sp	S. pombe	HDMT	LSD	H3K9	Swiss-Prot	Amino_oxidase (PF01593), SWIRM (PF04433)
Q9Y802	Sp	S. pombe	HDMT	LSD	H3K9	Swiss-Prot	Amino_oxidase (PF01593), SWIRM (PF04433)
O75582	Hs	H. sapiens	HK	AGC	H2AS1P, H3S10P, H3S28ph	Histome, Banerjee and Chakravarti, 2011, Rossetto et al., 2012,	Pkinase (PF00069), Pkinase_C (PF00433)
O75676	Hs	H. sapiens	HK	AGC	H3S28ph	Histome, Banerjee and Chakravarti, 2011	Pkinase (PF00069), Pkinase_C (PF00433)
P05771	Hs	H. sapiens	HK	AGC	H3T6ph	Histome, Banerjee and Chakravarti, 2011, Rossetto et al., 2012,	Pkinase (PF00069), C1_1 (PF00130), C2 (PF00168), Pkinase_C (PF00433)
P51812	Hs	H. sapiens	HK	AGC	H2AS16ph, H2BS32ph	Banerjee and Chakravarti, 2011, Rossetto et al., 2012,	Pkinase (PF00069), Pkinase_C (PF00433)
Q05655	Hs	H. sapiens	HK	AGC	H3T45ph	Histome, Banerjee and Chakravarti, 2011, Rossetto et al., 2012,	Pkinase (PF00069), C1_1 (PF00130), Pkinase_C (PF00433)
Q16512	Hs	H. sapiens	HK	AGC	H3T11ph, H3S10ph	Histome, Rossetto et al., 2012	Pkinase (PF00069), HR1 (PF02185), Pkinase_C (PF00433)
Q96GX5	Hs	H. sapiens	HK	AGC	H1 et H3 in vitro unsure in vivo	Histome, Swiss-Prot	Pkinase (PF00069)
Q13315	Hs	H. sapiens	HK	atypical	H2AS130ph	Histome, Banerjee and Chakravarti, 2011, Rossetto et al., 2012,	FAT (PF02259), PI3_PI4_kinase (PF00454), TAN (PF11640), FATC (PF02260)
Q13535	Hs	H. sapiens	HK	atypical	H2AS139ph	Histome, Banerjee and Chakravarti, 2011, Rossetto et al., 2012,	PI3_PI4_kinase (PF00454), FAT (PF02259), UME (PF08064), FATC (PF02260)
Q9UIG0	Hs	H. sapiens	HK	atypical	H2AY142ph	Histome, Banerjee and Chakravarti, 2011, Rossetto et al., 2012,	WAC_Acf1_DNA_bd (PF10537), Bromodomain (PF00439), PHD (PF00628), WHIM2 (PF15613), WHIM1 (PF15612), WHIM3 (PF15614)
P38110	Sc	S. cerevisiae	HK	atypical	H2AS128	Swiss-Prot	PI3_PI4_kinase (PF00454), TAN (PF11640), FATC (PF02260)
P38111	Sc	S. cerevisiae	HK	atypical	H2AS128	Swiss-Prot	PI3_PI4_kinase (PF00454), UME (PF08064), FATC (PF02260), FAT (PF02259)
O74630	Sp	S. pombe	HK	atypical	H2AS128	Swiss-Prot	FAT (PF02259), PI3_PI4_kinase (PF00454), TAN (PF11640), FATC (PF02260)
O14757	Hs	H. sapiens	HK	CAMK	H3S10ph	Rossetto et al., 2012	Pkinase (PF00069)
O43293	Hs	H. sapiens	HK	CAMK	H3T11ph	Histome	Pkinase (PF00069)
P54646	Hs	H. sapiens	HK	CAMK	H2BS36ph	Banerjee and Chakravarti, 2011, Rossetto et al., 2012,	Pkinase (PF00069)
P78527	Hs	H. sapiens	HK	CAMK	H2A.X S139ph	Histome, Banerjee and Chakravarti, 2011, Rossetto et al., 2012,	NUC194 (PF08163), FAT (PF02259), PI3_PI4_kinase (PF00454), FATC (PF02260)
P24719	Sc	S. cerevisiae	HK	CAMK	H3T11	rossetto et al., 2012	Pkinase (PF00069), FHA (PF00498)
Q7KRY6	Dm	D. melanogaster	HK	CK1	H2AT119	Swiss-Prot	Pkinase (PF00069)
Q99986	Hs	H. sapiens	HK	CK1	H3	Swiss-Prot	Pkinase (PF00069)
P06493	Hs	H. sapiens	HK	CMGC	H1	Swiss-Prot	Pkinase (PF00069)
P24941	Hs	H. sapiens	HK	CMGC	H1	Rossetto et al., 2012	Pkinase (PF00069)
P27361	Hs	H. sapiens	HK	CMGC	H3S10, H3S28	Rossetto et al., 2012	Pkinase (PF00069)
P28482	Hs	H. sapiens	HK	CMGC	H3S28ph	Rossetto et al., 2012	Pkinase (PF00069)
P45984	Hs	H. sapiens	HK	CMGC	H3S28ph	Rossetto et al., 2012	Pkinase (PF00069)
P49841	Hs	H. sapiens	HK	CMGC	H1.5 in vitro	HIstome	Pkinase (PF00069)
Q00526	Hs	H. sapiens	HK	CMGC	H1 in vitro	Histome, Swiss-Prot	Pkinase (PF00069)
Q00535	Hs	H. sapiens	HK	CMGC	H1 in vitro	Histome, Swiss-Prot	Pkinase (PF00069)
Q00537	Hs	H. sapiens	HK	CMGC	H1 in vitro	Histome, Swiss-Prot	Pkinase (PF00069)
Q15759	Hs	H. sapiens	HK	CMGC	H3S10ph, H3S28ph	Rossetto et al., 2012	Pkinase (PF00069)
P45983	Hs	H. sapiens	HK	GMCG	H3S28ph	Rossetto et al., 2012	Pkinase (PF00069)
O64629	At	A. thaliana	HK	other	H3S10, H3S28	Swiss-Prot	Pkinase (PF00069)
Q683C9	At	A. thaliana	HK	other	H3S10ph	Swiss-Prot	Pkinase (PF00069)
Q9M077	At	A. thaliana	HK	other	H3S10ph	Swiss-Prot	Pkinase (PF00069)
P51123	Dm	D. melanogaster	HK	other	H2BS33	rossetto et al., 2012	DUF3591 (PF12157), Bromodomain (PF00439), TBP-binding (PF09247), zf-CCHC_6 (PF15288)
Q9V3I5	Dm	D. melanogaster	HK	other	H2AV	Swiss-Prot	Pkinase (PF00069), Pkinase_C (PF00433)
Q9VKN7	Dm	D. melanogaster	HK	other	H3S10	Swiss-Prot	Pkinase (PF00069)
O00311	Hs	H. sapiens	HK	other	H3T45ph	Banerjee and Chakravarti, 2011	Pkinase (PF00069)
O14965	Hs	H. sapiens	HK	other	H2BS14ph, H3S10ph, H3S6ph, H3S28ph	Swiss-Prot	Pkinase (PF00069)
O15111	Hs	H. sapiens	HK	other	H3S10ph	Histome, Yamamoto et al., 2003	Pkinase (PF00069), IKKbetaNEMObind (PF12179)
O43683	Hs	H. sapiens	HK	other	H2AT120ph	Histome, Rossetto et al., 2012	Mad3_BUB1_I (PF08311), Pkinase (PF00069)
P14618	Hs	H. sapiens	HK	other	H1, H3T11	Rossetto et al., 2012	PK (PF00224), PK_C (PF02887)
P26927	Hs	H. sapiens	HK	other	H2BS14ph, H2AS139ph, H2AXY124ph	Histome, Banerjee and Chakravarti, 2011, Rossetto et al., 2012,	Kringle (PF00051), Trypsin (PF00089), PAN_1 (PF00024)
P30291	Hs	H. sapiens	HK	other		Rossetto et al., 2012	Pkinase (PF00069)
Q8TD19	Hs	H. sapiens	HK	other	H1 in vitro	Histome, Swiss-Prot	Pkinase (PF00069), RCC1 (PF00415)
Q8TF76	Hs	H. sapiens	HK	other	H2AXS139ph, H3T3ph	Histome, Banerjee and Chakravarti, 2011, Rossetto et al., 2012,	DUF3635 (PF12330), Pkinase (PF00069)
Q96GD4	Hs	H. sapiens	HK	other	H2BS14ph, H3S10ph, H3S6ph, H3S28ph	Histome, Banerjee and Chakravarti, 2011, Rossetto et al., 2012,	Pkinase (PF00069)
Q9HC98	Hs	H. sapiens	HK	other	H1, H3	Histome, Swiss-Prot	Pkinase (PF00069)
Q9UKI8	Hs	H. sapiens	HK	other	H3S10ph	Histome, Swiss-Prot	Pkinase (PF00069)
Q9UQB9	Hs	H. sapiens	HK	other	H3S10, H3S28	Swiss-Prot	Pkinase (PF00069)
P07236	Sc	S. cerevisiae	HK	other	H2BS14	Banerjee and Chakravati, 2011	tRNA-synt_2b (PF00587), HGTP_anticodon (PF03129)
P32944	Sc	S. cerevisiae	HK	other	H2BY40	rossetto et al., 2012	Pkinase (PF00069)
P38991	Sc	S. cerevisiae	HK	other	H3S10	Banerjee and Chakravati, 2011	Pkinase (PF00069)
P41695	Sc	S. cerevisiae	HK	other	H2AS122	rossetto et al., 2012	Mad3_BUB1_I (PF08311), Mad3_BUB1_II (PF08171), Pkinase (PF00069)
O13924	Sp	S. pombe	HK	other	H3T3	Swiss-Prot	DUF3635 (PF12330)
O94751	Sp	S. pombe	HK	other	H2AS121	rossetto et al., 2012	Mad3_BUB1_I (PF08311), Pkinase (PF00069)
O94804	Hs	H. sapiens	HK	STE	H2A	HIstome	PKK (PF12474), Pkinase (PF00069)
P41279	Hs	H. sapiens	HK	STE	H3S10ph	Histome	Pkinase (PF00069)
Q13177	Hs	H. sapiens	HK	STE	H4S47	Rossetto et al., 2012	Pkinase (PF00069), PBD (PF00786)
Q9UBU7	Hs	H. sapiens	HK	STE	H3T45ph	Banerjee and Chakravarti, 2011	zf-DBF (PF07535)
Q03497	Sc	S. cerevisiae	HK	STE	H2BS10	rossetto et al., 2012	Pkinase (PF00069), PBD (PF00786)
O60674	Hs	H. sapiens	HK	TK	H3Y41ph	Histome, Banerjee and Chakravarti, 2011, Rossetto et al., 2012,	Pkinase_Tyr (PF07714), SH2 (PF00017)
P06241	Hs	H. sapiens	HK	TK	H3S10ph	Rossetto et al., 2012	Pkinase_Tyr (PF07714), SH2 (PF00017), SH3_1 (PF00018)
P53671	Hs	H. sapiens	HK	TKL	in vitro	Histome, Swiss-Prot	Pkinase_Tyr (PF07714), LIM (PF00412), PDZ (PF00595)
Q12852	Hs	H. sapiens	HK	TKL	H1	Swiss-Prot	Pkinase_Tyr (PF07714)
Q9NYL2	Hs	H. sapiens	HK	TKL	H3S28ph	Histome, Swiss-Prot	Pkinase_Tyr (PF07714), SAM_1 (PF00536)
O00167	Hs	H. sapiens	HP	HAD	H2AY142ph	HIstome	none
O95677	Hs	H. sapiens	HP	HAD	H2AXT142	Swiss-Prot	none
Q99502	Hs	H. sapiens	HP	HAD	H2AY142ph	HIstome	none
Q99504	Hs	H. sapiens	HP	HAD	H2AY142ph	HIstome	none
O15297	Hs	H. sapiens	HP	PP2C	H2AS139ph	HIstome	PP2C (PF00481)
P36873	Hs	H. sapiens	HP	PPP	H3T11ph	HIstome	Metallophos (PF00149)
P53041	Hs	H. sapiens	HP	PPP	H2A in vitro	HIstome	Metallophos (PF00149), PPP5 (PF08321), TPR_11 (PF13414), TPR_1 (PF00515)
P60510	Hs	H. sapiens	HP	PPP	H2AS139ph	HIstome	Metallophos (PF00149)
P62714	Hs	H. sapiens	HP	PPP	H2AS139ph	HIstome	Metallophos (PF00149)
P67775	Hs	H. sapiens	HP	PPP	H2AS139ph	HIstome	Metallophos (PF00149)
P32598	Sc	S. cerevisiae	HP	PPP	H3S10	Swiss-Prot	Metallophos (PF00149)
P28562	Hs	H. sapiens	HP	PTP	H3S10ph	HIstome	DSPc (PF00782), Rhodanese (PF00581)
Q7Z6Z7	Hs	H. sapiens	HUT	HECT		Swiss-Prot	DUF913 (PF06025), HECT (PF00632), DUF908 (PF06012), DUF4414 (PF14377), WWE (PF02825), UBA (PF00627)
P53127	Sc	S. cerevisiae	HUT	PHD finger		Swiss-Prot	BAH (PF01426), PHD (PF00628), zf-HC5HC2H_2 (PF13832)
Q0WX00	At	A. thaliana	HUT	RING	H2AK119ub	Swiss-Prot	zf-C3HC4 (PF00097)
Q8RXD6	At	A. thaliana	HUT	RING	H2BK143ub1	Pikaard and Mittelsten Scheid, 2014	zf-C3HC4_3 (PF13920)
Q9C895	At	A. thaliana	HUT	RING	H2BK143ub1	Pikaard and Mittelsten Scheid, 2014	zf-C3HC4_3 (PF13920)
Q9FKW0	At	A. thaliana	HUT	RING	H2AK119ub	Swiss-Prot	zf-C3HC4 (PF00097)
P34537	Ce	C. elegans	HUT	RING	H2BK117	Swiss-Prot	zf-C3HC4_3 (PF13920)
Q9VB08	Dm	D. melanogaster	HUT	RING	H2AK118	Swiss-Prot	zf-C3HC4 (PF00097)
Q9VRP9	Dm	D. melanogaster	HUT	RING	H2BK117	Swiss-Prot	zf-C3HC4 (PF00097)
O75150	Hs	H. sapiens	HUT	RING	H2B	HistHome	zf-C3HC4 (PF00097)
O76064	Hs	H. sapiens	HUT	RING		Swiss-Prot	FHA (PF00498), zf-RING_2 (PF13639)
O94972	Hs	H. sapiens	HUT	RING	H2AK119	Swiss-Prot	zf-B_box (PF00643), MATH (PF00917)
P15918	Hs	H. sapiens	HUT	RING	H3	Swiss-Prot	RAG1 (PF12940), zf-RAG1 (PF10426), zf-C3HC4 (PF00097)
P35226	Hs	H. sapiens	HUT	RING	H2A	HistHome	zf-C3HC4 (PF00097)
P38398	Hs	H. sapiens	HUT	RING	H2A	HistHome	EIN3 (PF04873), BRCT_assoc (PF12820), BRCT (PF00533), zf-C3HC4 (PF00097)
Q06587	Hs	H. sapiens	HUT	RING	H2A	HistHome	zf-C3HC4 (PF00097)
Q5VTR2	Hs	H. sapiens	HUT	RING	H2B	HistHome	zf-C3HC4 (PF00097)
Q86Y13	Hs	H. sapiens	HUT	RING	H2A	HistHome	zf-RING_2 (PF13639)
Q8IWV8	Hs	H. sapiens	HUT	RING	H2A	Swiss-Prot	ClpS (PF02617), zf-UBR (PF02207)
Q8IYW5	Hs	H. sapiens	HUT	RING		Swiss-Prot	zf-C3HC4_2 (PF13923)
Q8TDB6	Hs	H. sapiens	HUT	RING	H4K91	Swiss-Prot	zf-RING_2 (PF13639)
Q96T88	Hs	H. sapiens	HUT	RING		Swiss-Prot	SAD_SRA (PF02182), DUF3590 (PF12148), ubiquitin (PF00240), PHD (PF00628)
Q99496	Hs	H. sapiens	HUT	RING	H2AK119	Swiss-Prot	zf-C3HC4 (PF00097)
Q99728	Hs	H. sapiens	HUT	RING	H2A	HistHome	zf-RING_6 (PF14835), Ank_2 (PF12796), BRCT (PF00533)
Q9HCI7	Hs	H. sapiens	HUT	RING	H2BK34	Swiss-Prot	none
P12868	Sc	S. cerevisiae	HUT	RING		Swiss-Prot	VPS11_C (PF12451)
P36113	Sc	S. cerevisiae	HUT	RING		Swiss-Prot	IBR (PF01485), zf-C3HC4 (PF00097)
Q05580	Sc	S. cerevisiae	HUT	RING		Swiss-Prot	zf-C3HC4_3 (PF13920)
Q07457	Sc	S. cerevisiae	HUT	RING	H2BK123	Swiss-Prot	BRE1 (PF08647), zf-C3HC4_2 (PF13923)
O74563	Sp	S. pombe	HUT	RING	H2BK123	Swiss-Prot	BRE1 (PF08647), zf-C3HC4_2 (PF13923)
Q1MTQ0	Sp	S. pombe	HUT	RING	H2BK123	Swiss-Prot	BRE1 (PF08647), zf-C3HC4 (PF00097)
Q76PD2	Sp	S. pombe	HUT	RING		Swiss-Prot	zf-C3HC4_3 (PF13920)
Q9P3U4	Sp	S. pombe	HUT	RING		Swiss-Prot	IBR (PF01485), zf-C3HC4 (PF00097)
Q9P6N4	Sp	S. pombe	HUT	RING		Swiss-Prot	Clathrin (PF00637)
P46736	Hs	H. sapiens	HDU	MPN/JAMM		HistHome	JAB (PF01398)
Q5VVJ2	Hs	H. sapiens	HDU	MPN/JAMM	H2A	HistHome	SWIRM (PF04433), JAB (PF01398), Myb_DNA-binding (PF00249)
F4IFS7	At	A. thaliana	HDU	OTU/cezanne		Pikaard and Mittelsten Scheid, 2014	OTU (PF02338)
Q9SCJ9	At	A. thaliana	HDU	UBP		Pikaard and Mittelsten Scheid, 2014	UCH (PF00443)
Q93009	Hs	H. sapiens	HDU	UBP		HistHome	USP7_ICP0_bdg (PF12436), USP7_C2 (PF14533), UCH (PF00443), MATH (PF00917)
Q9UK80	Hs	H. sapiens	HDU	UBP	H2A	HistHome	UCH (PF00443)
Q9UPT9	Hs	H. sapiens	HDU	UBP	H2A H2B	HistHome	UCH (PF00443), zf-UBP (PF02148)
Q9Y5T5	Hs	H. sapiens	HDU	UBP	H2A	HistHome	UCH (PF00443), zf-UBP (PF02148)
Q9Y6I4	Hs	H. sapiens	HDU	UBP	H2A H2B	HistHome	UCH (PF00443), zf-UBP (PF02148)
P50102	Sc	S. cerevisiae	HDU	UBP		Swiss-Prot	UCH (PF00443), zf-UBP (PF02148)
Q92560	Hs	H. sapiens	HDU	UCH	H2A	HistHome	Peptidase_C12 (PF01088)
G5ED77	Ce	C. elegans	Argonaute	AGO	-	Yigit et al., 2006	PAZ (PF02170), DUF1785 (PF08699), Piwi (PF02171)
O61931	Ce	C. elegans	Argonaute	AGO	-	Yigit et al., 2006	Piwi (PF02171), PAZ (PF02170)
P34681	Ce	C. elegans	Argonaute	AGO	-	Yigit et al., 2006	Piwi (PF02171), PAZ (PF02170), DUF1785 (PF08699)
G5EEH0	Ce	C. elegans	Argonaute	AGO	-	Yigit et al., 2006	Piwi (PF02171)
G5EES3	Ce	C. elegans	Argonaute	AGO	-	Yigit et al., 2006	PAZ (PF02170), DUF1785 (PF08699), Piwi (PF02171)
O16720	Ce	C. elegans	Argonaute	AGO	-	Yigit et al., 2006	Piwi (PF02171), PAZ (PF02170), DUF1785 (PF08699)
Q9XVI3	Ce	C. elegans	Argonaute	AGO	-	Yigit et al., 2006	Piwi (PF02171), PAZ (PF02170), DUF1785 (PF08699)
O46002	Ce	C. elegans	Argonaute	AGO	-	Yigit et al., 2006	Piwi (PF02171)
P90786	Ce	C. elegans	Argonaute	Piwi	-	Yigit et al., 2006	Piwi (PF02171), PAZ (PF02170)
Q17567	Ce	C. elegans	Argonaute	Piwi	-	Yigit et al., 2006	Piwi (PF02171), PAZ (PF02170)
D9N120	Ce	C. elegans	Argonaute	WAGO	-	Yigit et al., 2006	PAZ (PF02170), Piwi (PF02171)
H2KYV9	Ce	C. elegans	Argonaute	WAGO	-	Yigit et al., 2006	PAZ (PF02170), Piwi (PF02171)
O16386	Ce	C. elegans	Argonaute	WAGO	-	Yigit et al., 2006	Piwi (PF02171), PAZ (PF02170)
O62275	Ce	C. elegans	Argonaute	WAGO	-	Yigit et al., 2006	Piwi (PF02171), PAZ (PF02170)
P91085	Ce	C. elegans	Argonaute	WAGO	-	Yigit et al., 2006	Piwi (PF02171), PAZ (PF02170)
Q21770	Ce	C. elegans	Argonaute	WAGO	-	Yigit et al., 2006	Piwi (PF02171), PAZ (PF02170)
Q9GZG4	Ce	C. elegans	Argonaute	WAGO	-	Yigit et al., 2006	Piwi (PF02171), PAZ (PF02170)
Q9N585	Ce	C. elegans	Argonaute	WAGO	-	Yigit et al., 2006	Piwi (PF02171), PAZ (PF02170)
Q09249	Ce	C. elegans	Argonaute	WAGO	-	Yigit et al., 2006	Piwi (PF02171), PAZ (PF02170)
Q21691	Ce	C. elegans	Argonaute	WAGO	-	Yigit et al., 2006	Piwi (PF02171), PAZ (PF02170)
Q9N3L7	Ce	C. elegans	Argonaute	WAGO	-	Yigit et al., 2006	Piwi (PF02171), PAZ (PF02170)
Q9TXN7	Ce	C. elegans	Argonaute	WAGO	-	Yigit et al., 2006	Piwi (PF02171), PAZ (PF02170)
H2KZD5	Ce	C. elegans	Argonaute	WAGO	-	Yigit et al., 2006	Piwi (PF02171)
Q9XVF1	Ce	C. elegans	Argonaute	WAGO	-	Yigit et al., 2006	Piwi (PF02171)
C8JQR1	Ce	C. elegans	Argonaute	WAGO	-	Yigit et al., 2006	PAZ (PF02170), Piwi (PF02171)
O44406	Ce					Swiss-Prot	Rnase (PF00929)
Q8IV48	Hs					Swiss-Prot	Rnase (PF00929), SAP (PF02037)
Q08I43	Sp					Swiss-Prot	Rnase (PF00929)
Q9GZI7	Ce					Swiss-Prot	none
Q95XS0	Ce					Swiss-Prot	none
P34529	Ce					Swiss-Prot	Dicer_dimer (PF03368.), Helicase_C (PF00271), PAZ (PF02170), ResIII. (PF04851), Ribonuclease (PF00636)
Q9UPY3	Hs					Swiss-Prot	Dicer_dimer (PF03368.), Helicase_C (PF00271), PAZ (PF02170), ResIII. (PF04851), Ribonuclease (PF00636)
A1ZAW0	Dm					Swiss-Prot	Dicer_dimer (PF03368.), Helicase_C (PF00271), PAZ (PF02170), Ribonuclease (PF00636), DEAD (PF00270), dsrm (PF00035)
Q9VCU9	Dm					Swiss-Prot	Dicer_dimer (PF03368.), Helicase_C (PF00271), PAZ (PF02170), ResIII. (PF04851), Ribonuclease (PF00636)
Q09884	Sp					Swiss-Prot	Dicer_dimer (PF03368.), Helicase_C (PF00271), PAZ (PF02170), ResIII. (PF04851), Ribonuclease (PF00636)
P84634	At					Swiss-Prot	Dicer_dimer (PF03368.), Helicase_C (PF00271), PAZ (PF02170), Ribonuclease (PF00636), DEAD (PF00270)
Q3EBC8	At					Swiss-Prot	Dicer_dimer (PF03368.), Helicase_C (PF00271), PAZ (PF02170), Ribonuclease (PF00636), DEAD (PF00270)
Q9LXW7	At					Swiss-Prot	Helicase_C (PF00271), PAZ (PF02170), Ribonuclease (PF00636), DEAD (PF00270)
Q9SP32	At					Swiss-Prot	Dicer_dimer (PF03368.), Helicase_C (PF00271), PAZ (PF02170), Ribonuclease (PF00636), DEAD (PF00270)
G5EE53	Ce					Swiss-Prot	RdRP (PF05183)
G5EBQ3	Ce					Swiss-Prot	RdRP (PF05183)
G5ECM1	Ce					Swiss-Prot	RdRP (PF05183)
G5EFA8	Ce					Swiss-Prot	RdRP (PF05183)
O14227	Sp					Swiss-Prot	RdRP (PF05183)
O82504	At					Swiss-Prot	RdRP (PF05183)
Q9LQV2	At					Swiss-Prot	RdRP (PF05183)
Q9SG02	At					Swiss-Prot	RdRP (PF05183)
O82188	At					Swiss-Prot	RdRP (PF05183)
O82189	At					Swiss-Prot	RdRP (PF05183)
O82190	At					Swiss-Prot	RdRP (PF05183)
G5EDI8	Ce					Swiss-Prot	Helicase_C (PF00271), ResIII (PF04851),RIG-I_C-RD (PF11648)
Q9HE09	Sp					Swiss-Prot	Helicase_C (PF00271), ResIII (PF04851)
Q93413	Ce					Swiss-Prot	DEAD (PF00270), Helicase_C (PF00271), RIG-I_C-RD. (PF11648)
O95786	Hs					Swiss-Prot	CARD (PF16739), DEAD (PF00270), Helicase_C (PF00271), RIG-I_C-RD. (PF11648)
Q96C10	Hs					Swiss-Prot	DEAD (PF00270), Helicase_C (PF00271), RIG-I_C-RD. (PF11648)
Q9BYX4	Hs					Swiss-Prot	CARD (PF16739), DEAD (PF00270), Helicase_C (PF00271), RIG-I_C-RD. (PF11648)
Q8H136	At					Swiss-Prot	DEAD (PF00270), Helicase_C (PF00271), WW (PF00397)
Q9LYJ9	At					Swiss-Prot	DEAD (PF00270), Helicase_C (PF00271), WW (PF00397)
Q9SQV1	At					Swiss-Prot	DEAD (PF00270), Helicase_C (PF00271), WW (PF00397)
O01326	Ce					Swiss-Prot	dsrm (PF00035), Ribonucleas (PF14622), Ribonuclease (PF00636)
Q7KNF1	Dm					Swiss-Prot	dsrm (PF00035), Ribonucleas (PF14622), Ribonuclease (PF00636)
Q9NRR4	Hs					Swiss-Prot	dsrm (PF00035), Ribonucleas (PF14622), Ribonuclease (PF00636)
P22192	Sp					Swiss-Prot	dsrm (PF00035), Ribonuclease (PF00636)
U4PRH5	Ce					Swiss-Prot	none
Q9V9V7	Dm					Swiss-Prot	dsrm (PF00035)
Q8WYQ5	Hs					Swiss-Prot	dsrm (PF00035)
