# Supplementary material for: Genome-wide expert annotation of the epigenetic machinery of the plant-parasitic nematodes Meloidogyne spp., with a focus on the asexually reproducing species
Source: BMC Genomics. 2018 May 3;19:321. doi: 10.1186/s12864-018-4686-x (PMC5934874; doi:10.1186/s12864-018-4686-x)
Supplement: Supplementary file 2 — Table S2. Protein domains (Pfam) specifically associated with epigenetic factors. For each of the 6 model species, number of proteins belonging to DNMT, histones, histone modifying enzymes (Histone Acetyltransferases, HAT; Histone deacetylases, HDAC; Histone methyltransferases, HMT; Histone demethylases, HDMT; Histone kinases, HK; Histone phosphatases, HP; Histone ubiquitinyl-transferases, HUT; Histone deubiquitinases, HDU), and Argonautes are indicated, as well as the specific protein domains (Pfam) that constitute the “Pfam epigenetic factor list”. (XLSX 13 kb) [file 12864_2018_4686_MOESM2_ESM.xlsx]

## Sheet: Atab2
Epigenetic factor families	Model species						Protein domains specifically associated with epigenetic factors (Pfam domains)	References
	H. sapiens	C. elegans	D. melanogaster	S. cerevisae	S. pombe	A. thaliana
DNMT	5	0	0	0	0	9	DNA_methyltransferase (PF00145)	Uniprot, ChromoHub, Finnegan and Kovac (2000), Furner and Matzke (2011), Pikaard and Mittelsten Scheid (2014)
DAMT-1	1	1	1	0	1	1	MT-A70 (PF05063)	Uniprot, Luo et al. (2015)
NMAD-1	1	1	1	0	0	0	2OG-FeII_Oxy PF13532)
Histones	57	25	16	8	8	36
Linker histone	12	8	7	1	0	2	Linker histone (PF00538)	Uniprot, ChromoHub, Histone Database
Core histone	45	17	9	7	8	34	Histone (PF00125)
HAT	28	10	10	11	8	17
GNAT	10	4	4	6	4	6	PCAF N-terminal domain (PF06466 ) or HAT1 (PF10394)	Uniprot, ChromoHub, Histome, Wormbase, Lahn et al. (2002), Pandley et al. (2002), Pikaard and Mittelsten Scheid (2014)
MYST	8	4	4	3	2	2	MOS/SAS (PF01853)
CBP/P300	2	1	1	1	1	5	KAT11 (PF08214) or TAZ Zn finger (PF02135) or DUF902 (PF06001)
TF/NF	8	1	1	1	1	4	Nuclear receptor cofactor (PF08815)
HDAC	18	10	9	10	6	18
Class I	4	3	2	3	2	6	Histone deacetylase domain (PF00850)	Uniprot, ChromoHub, Histome, Wormbase, Pandley et al. (2002), Pikaard and Mittelsten Scheid (2014), Simó-Riudalbas and Esteller (2014)
Class II	6	5	2	2	1	5	Histone deacetylase domain (PF00850) or HDAC4 Gln rich domain (PF12203)
Class III	7	1	4	5	3	2	No specific Pfam
Class IV	1	1	1	0	0	1	Histone deacetylase domain (PF00850)
HD2 family	0	0	0	0	0	4	No specific Pfam
HMT	59	18	13	3	5	40
PRMT	8	2	1	0	1	5	PRMT5 (PF05185) or CARM1 domain (PF11531)	Uniprot, ChromoHub, Histome, Di Lorenzo and Bedford (2011), Pikaard and Mittelsten Scheid (2014)
SET	50	16	11	2	4	35	SET domain (PF00856) or Pre-SET motif (PF05033) or SET associated domain (PF11767) or COMPASS (N-SET) domain (PF11764)
DOT1	1	0	1	1	0	0	DOT1 domain (PF08123)
HDMT	28	13	6	2	4	12
LSD	2	2	1	0	2	4	No specific Pfam	Uniprot, ChromoHub, Histome, Wormbase, Chang et al., (2007), Pasini et al. (2010), Di Lorenzo and Bedford (2011), Labbé et al. (2014), Walport et al. (2014), Pikaard and Mittelsten Scheid (2014)
JMJ	26	11	5	2	2	8	JmjC domain (PF02373) or JmjN domain (PF02375) or Zn finger C5HC2 type (PF02928)
HK	48	0	4	8	3	3	No specific Pfam	Uniprot, Histome, Histome, Yamamoto et al. (2003), Preuss et al. (2003), Ignacak and Stachurska (2003), He et al. (2005), Choi et al. (2008), Banerjee and Chakravati (2011), Tiwari et al. (2011), Rossetto et al. (2012), Mahajan et al. (2013)
HP	11	0	0	1	0	0	No specific Pfam	Uniprot, Histome
HUT	17	1	2	5	5	4	No specific Pfam	Uniprot, Histome, Pikaard and Mittelsten Scheid (2014)
HDU	8	0	0	1	0	2	No specific Pfam	Uniprot, Histome, Pikaard and Mittelsten Scheid (2014)
Argonautes		25
AGO	ND	8	ND	ND	ND	ND	Piwi (PF02171), AGO1 (PF08699)	Yigit et al., 2006
Piwi		2
WAGO		15
Selected components of small non-coding RNA biogenesis pathways.
ERI1	1	1	ND	0	1	ND	No specific Pfam	Uniprot, Iyer et al. (2003), Liu et al. (2009), Pavelec et al. (2009), Kim et al. (2009), , Warf et al. (2011), Fisher at al. (2011), Park et al., (2012), Castel et al., (2014), Chang et al. (2015)
ERI3	0	1	0	0	0	0
ERI5	0	1	0	0	0	0
DICER/ERI4	1	1	2	0	1	4
RdRP	ND	4	ND	ND	1	6	RNA dependent RNA polymerase (PF05183)
DRH	3	2	ND	ND	1	3	No specific Pfam
Drosha	1	1	1	0	0	0	No specific Pfam
DGCR8	1	1	1	0	0	0	No specific Pfam
