# Supplementary material for: Genome-wide expert annotation of the epigenetic machinery of the plant-parasitic nematodes Meloidogyne spp., with a focus on the asexually reproducing species
Source: BMC Genomics. 2018 May 3;19:321. doi: 10.1186/s12864-018-4686-x (PMC5934874; doi:10.1186/s12864-018-4686-x)
Supplement: Supplementary file 3 — Table S3. Epigenetic factors of S. mansoni. A cross indicates if the epigenetic factor has been previously identified in the literature and/or in the present study. (XLSX 15 kb) [file 12864_2018_4686_MOESM3_ESM.xlsx]

## Sheet: Atab3
Ref uniprot	Type	Family	in previous study	in this study	Reference
G4LX14	DNMT	DNMT	X		Mourão et al., 2012
G4VIU7	DNMT	DNMT		X
G4LZC4	Histone	Linker histone	X	X	Anderson et al., 2012
G4V6K8	Histone	Linker histone	X	X	Anderson et al., 2012, Mourão et al., 2012
G4VFE8	Histone	Core histone	X	X	Anderson et al., 2012, Mourão et al., 2012
G4VCW3	Histone	Core histone	X	X	Anderson et al., 2012, Mourão et al., 2012
G4VCW1	Histone	Core histone	X	X	Anderson et al., 2012, Mourão et al., 2012
G4VMF9	Histone	Core histone	X	X	Anderson et al., 2012, Mourão et al., 2012
G4V9N3	Histone	Core histone	X	X	Anderson et al., 2012
G4VC84	Histone	Core histone	X	X	Anderson et al., 2012
G4V8L9	Histone	Core histone	X	X	Anderson et al., 2012, Mourão et al., 2012
G4VN61	Histone	Core histone	X	X	Anderson et al., 2012
G4LUZ1	Histone	Core histone	X	X	Anderson et al., 2012
G4VJN5	Histone	Core histone	X	X	Anderson et al., 2012
G4VSQ7	Histone	Core histone	X	X	Anderson et al., 2012
G4V6X3	Histone	Core histone	X		Anderson et al., 2012
G4V6E9	Histone	Core histone	X	X	Anderson et al., 2012, Mourão et al., 2012
C1M1H8	Histone	Core histone	X	X	Anderson et al., 2012, Mourão et al., 2012
G4VL73	Histone	Core histone	X	X	Anderson et al., 2012
C4QJB5	Histone	Core histone	X	X	Anderson et al., 2012
C4QHD7	Histone	Core histone	X	X	Anderson et al., 2012
G4VK04	Histone	Core histone	X		Anderson et al., 2012
C4QNM9	Histone	Core histone	X		Anderson et al., 2012
G4VFY4	Histone	Core histone	X		Anderson et al., 2012
C4QBN1	Histone	Core histone	X	X	Anderson et al., 2012
G4LXZ8	Histone	Core histone	X	X	Anderson et al., 2012
G4LXU7	Histone	Core histone		X
G4VKH6	Histone	Core histone		X
G4VJB3	HAT	GNAT	X	X	Mourão et al., 2012
G4M0F5	HAT	GNAT	X	X	Mourão et al., 2012
Q7YXI4	HAT	GNAT	X		Mourão et al., 2012
G4V884	HAT	GNAT		X
G4V930	HAT	GNAT		X
G4V931	HAT	GNAT		X
G4VG91	HAT	GNAT		X
G4V7K0	HAT	GNAT		X
G4VED7	HAT	MYST	X	X	Mourão et al., 2012
G4LXT0	HAT	MYST	X	X	Mourão et al., 2012
G4VKY3	HAT	MYST	X	X	Mourão et al., 2012
G4M230	HAT	MYST	X		Mourão et al., 2012
G4VP74	HAT	MYST		X
G4VEQ5	HAT	CBP/P300	X	X	Bertin et al., 2006, Mourão et al., 2012
G4VIH1	HAT	CBP/P300	X	X	Bertin et al., 2006, Mourão et al., 2012
G4VEQ8	HAT	TF/NF	X		Mourão et al., 2012
A5H659	HDAC	Class I	X	X	Oger et al., 2008, Mourão et al., 2012
A5H658	HDAC	Class I	X		Oger et al., 2008, Mourão et al., 2012
A5H660	HDAC	Class I	X		Oger et al., 2008, Mourão et al., 2012
G4V604	HDAC	Class I	X	X	Mourão et al., 2012
G4VAN3	HDAC	Class I	X	X	Mourão et al., 2012
G4VE03	HDAC	Class II	X	X	Mourão et al., 2012
G4LW35	HDAC	Class II	X	X	Mourão et al., 2012
G4V7N0	HDAC	Class II	X	X	Mourão et al., 2012
G4LW33	HDAC	Class II	X	X	Mourão et al., 2012
G4LW32	HDAC	Class II	X	X	Mourão et al., 2012
C4Q5J6	HDAC	Class III	X	X	Mourão et al., 2012
G4VR99	HDAC	Class III	X	X	Mourão et al., 2012
G4VH77	HDAC	Class III	X	X	Mourão et al., 2012
G4VCC3	HDAC	Class III	X	X	Mourão et al., 2012
G4VIQ8	HDAC	Class III	X		Mourão et al., 2012
G4VRA0	HDAC	Class III		X
G4VR98	HDAC	Class III		X
Q4PLC2	HMT	PRMT	X	X	Mourão et al., 2012
G4VTA0	HMT	PRMT	X	X	Mourão et al., 2012
G4VCV7	HMT	PRMT	X	X	Mourão et al., 2012
G4VPC6	HMT	PRMT	X	X	Mourão et al., 2012
G4VM17	HMT	PRMT	X	X	Mourão et al., 2012
G4VMR6	HMT	PRMT	X	X	Mourão et al., 2012
G4VGV4	HMT	PRMT		X
G4VGV6	HMT	PRMT		X
C4QIH3	HMT	SET	X	X	Anderson et al., 2012, Mourão et al., 2012
G4VK98	HMT	SET	X	X	Mourão et al., 2012
G4VJ00	HMT	SET	X	X	Mourão et al., 2012
G4V5N4	HMT	SET	X	X	Mourão et al., 2012
G4VHB6	HMT	SET	X	X	Mourão et al., 2012
G4VJK1	HMT	SET	X	X	Mourão et al., 2012
G4M288	HMT	SET		X
G4LYG1	HMT	SET		X
G4VMJ3	HMT	SET		X
G4VBZ6	HMT	SET		X
G4VEC8	HMT	SET		X
G4VEC9	HMT	SET		X
G4VED0	HMT	SET		X
G4VJ63	HMT	SET		X
G4LYT0	HMT	SET		X
G4VJ01	HMT	SET		X
G4LVC9	HMT	SET		X
G4LZ26	HMT	SET		X
G4LZU6	HMT	SET		X
G4VB49	HMT	SET		X
G4VEU6	HMT	SET		X
G4V9J8	HMT	SET		X
G4VIC2	HMT	SET		X
G4VJB5	HMT	SET		X
G4VK09	HDMT	LSD	X	X	Mourão et al., 2012
G4V9B0	HDMT	JMJ	X	X	Mourão et al., 2012
G4VP13	HDMT	JMJ	X	X	Mourão et al., 2012
G4VF89	HDMT	JMJ	X	X	Mourão et al., 2012
G4LUD8	HDMT	JMJ	X	X	Mourão et al., 2012
G4V5L1	HDMT	JMJ		X
G4V9T5	HDMT	JMJ		X
G4VSC7	HDMT	JMJ		X
G4M088	HDMT	JMJ		X
G4M293	HDMT	JMJ		X
