# Supplementary material for: Genome-wide expert annotation of the epigenetic machinery of the plant-parasitic nematodes Meloidogyne spp., with a focus on the asexually reproducing species
Source: BMC Genomics. 2018 May 3;19:321. doi: 10.1186/s12864-018-4686-x (PMC5934874; doi:10.1186/s12864-018-4686-x)
Supplement: Supplementary file 4 — Table S4. Epigenetic factors of A. pisum. A cross indicates if the epigenetic factor has been previously identified in the literature and/or in the present study. (XLSX 25 kb) [file 12864_2018_4686_MOESM4_ESM.xlsx]

## Sheet: Atab4
Ref uniprot	Type	Family	in previous study	in this study	Reference
J9K0Q7	DNMT	DNMT		X
X1X2J3	DNMT	DNMT		X
X1X760	DNMT	DNMT		X
J9KVF7	DNMT	DNMT		X
J9K530	DNMT	DNMT		X
J9KYR2	Histone	Linker histone		X
X1WXJ6	Histone	Linker histone	X	X	Rider Jr, 2010
J9JLY6	Histone	Linker histone	X	X	Rider Jr, 2010
X1WRL9	Histone	Linker histone	X	X	Rider Jr, 2010
J9JTG6	Histone	Linker histone	X	X	Rider Jr, 2010
J9K2D9	Histone	Linker histone		X
J9LXD9	Histone	Linker histone		X
X1X5Q9	Histone	Linker histone		X
X1XJ63	Histone	Linker histone		X
X1XQI6	Histone	Linker histone		X
J9JL74	Histone	Core histone		X
J9JLI8	Histone	Core histone		X
J9KIU2	Histone	Core histone		X
X1X657	Histone	Core histone		X
X1X6J3	Histone	Core histone		X
X1XJJ9	Histone	Core histone		X
J9K7B8	Histone	Core histone	X	X	Rider Jr, 2010
X1XQT3	Histone	Core histone	X		Rider Jr, 2010
X1XQT3	Histone	Core histone	X		Rider Jr, 2010
C4WSK5	Histone	Core histone	X	X	Rider Jr, 2010
J9K3R4	Histone	Core histone	X	X	Rider Jr, 2010
J9K9T1	Histone	Core histone	X	X	Rider Jr, 2010
J9JPJ7	Histone	Core histone	X	X	Rider Jr, 2010
X1XJB2	Histone	Core histone		X
J9K142	Histone	Core histone	X		Rider Jr, 2010
J9K142	Histone	Core histone	X		Rider Jr, 2010
C4WWS4	Histone	Core histone	X	X	Rider Jr, 2010
J9K4C9	Histone	Core histone	X	X	Rider Jr, 2010
X1X909	Histone	Core histone	X	X	Rider Jr, 2010
J9K611	Histone	Core histone	X	X	Rider Jr, 2010
J9K611	Histone	Core histone	X		Rider Jr, 2010
C4WWC4	Histone	Core histone	X	X	Rider Jr, 2010
J9JV96	Histone	Core histone	X	X	Rider Jr, 2010
C4WWC4	Histone	Core histone	X		Rider Jr, 2010
J9K1X0	HAT	GNAT	X	X	Rider Jr, 2010
J9JWJ9	HAT	GNAT	X	X	Rider Jr, 2010
J9JJC3	HAT	GNAT	X	X	Rider Jr, 2010
C4WTS6	HAT	GNAT		X
X1WJE2	HAT	GNAT		X
J9JU79	HAT	GNAT		X
J9JKX3	HAT	GNAT		X
J9JRB9	HAT	GNAT		X
J9KYT1	HAT	GNAT		X
J9KYT2	HAT	GNAT		X
J9K529	HAT	MYST	X	X	Rider Jr, 2010
J9K1E7	HAT	MYST	X	X	Rider Jr, 2010
J9JJ63	HAT	MYST	X	X	Rider Jr, 2010
X1WKV8	HAT	MYST	X	X	Rider Jr, 2010
X1XTV3	HAT	MYST	X	X	Rider Jr, 2010
J9JMK5	HAT	MYST	X	X	Rider Jr, 2010
J9JJ52	HAT	MYST		X
J9K1W2	HAT	MYST		X
J9L0C1	HAT	MYST		X
J9L5N6	HAT	MYST		X
J9LWD6	HAT	MYST		X
X1XG44	HAT	MYST		X
X1XP61	HAT	MYST		X
X1XSL9	HAT	MYST		X
X1WKR7	HAT	MYST		X
X1WYM2	HAT	MYST		X
J9LJ09	HAT	MYST		X
J9LYZ4	HAT	MYST		X
J9KI67	HAT	MYST		X
J9L6Q0	HAT	MYST		X
J9JSK5	HAT	CBP/P300	X	X	Rider Jr, 2010
J9JZB9	HAT	TF/NF	X	X	Rider Jr, 2010
J9JWP4	HAT	TF/NF		X
X1XTS4	HAT	TF/NF		X
J9K0C7	HDAC	Class I	X	X	Rider Jr, 2010
J9JSB6	HDAC	Class I	X	X	Rider Jr, 2010
J9JM19	HDAC	Class I	X	X	Rider Jr, 2010
X1WJC4	HDAC	Class I	X	X	Rider Jr, 2010
J9KAR8	HDAC	Class I	X	X	Rider Jr, 2010
J9K941	HDAC	Class I	X	X	Rider Jr, 2010
X1X3E1	HDAC	Class I	X	X	Rider Jr, 2010
J9JPY8	HDAC	Class I	X	X	Rider Jr, 2010
X1X9X0	HDAC	Class I, II, IV		X
J9K6V9	HDAC	Class II	X	X	Rider Jr, 2010
J9JTS5	HDAC	Class II	X	X	Rider Jr, 2010
J9K5K3	HDAC	Class III	X	X	Rider Jr, 2010
J9K8C7	HDAC	Class III	X	X	Rider Jr, 2010
J9JQM3	HDAC	Class III	X	X	Rider Jr, 2010
J9JZM8	HDAC	Class III	X	X	Rider Jr, 2010
J9K0I8	HDAC	Class III	X	X	Rider Jr, 2010
X1X9I0	HDAC	Class IV		X
X1XL71	HMT	DOT1	X		Rider Jr, 2010
J9K9R3	HMT	DOT1		X
J9JMF2	HMT	PRMT	X	X	Rider Jr, 2010
J9JKC6	HMT	PRMT	X	X	Rider Jr, 2010
J9KA74	HMT	PRMT	X	X	Rider Jr, 2010
C4WVS6	HMT	PRMT	X	X	Rider Jr, 2010
J9K582	HMT	PRMT	X	X	Rider Jr, 2010
J9JX65	HMT	PRMT	X	X	Rider Jr, 2010
J9JKF7	HMT	PRMT	X		Rider Jr, 2010
J9JKY6	HMT	PRMT	X		Rider Jr, 2010
C4WY11	HMT	PRMT	X		Rider Jr, 2010
X1X0U5	HMT	PRMT	X		Rider Jr, 2010
J9JST9	HMT	PRMT		X
J9K0Y1	HMT	SET	X	X	Rider Jr, 2010
J9JNV8	HMT	SET	X	X	Rider Jr, 2010
J9K204	HMT	SET	X	X	Rider Jr, 2010
J9JRU0	HMT	SET	X	X	Rider Jr, 2010
J9K871	HMT	SET	X	X	Rider Jr, 2010
J9KAX8	HMT	SET	X	X	Rider Jr, 2010
J9JK66	HMT	SET	X	X	Rider Jr, 2010
J9K0J7	HMT	SET	X	X	Rider Jr, 2010
J9JS16	HMT	SET	X	X	Rider Jr, 2010
J9K0P6	HMT	SET	X	X	Rider Jr, 2010
J9JU99	HMT	SET	X	X	Rider Jr, 2010
J9K9U4	HMT	SET	X	X	Rider Jr, 2010
J9JMX4	HMT	SET	X	X	Rider Jr, 2010
J9JR09	HMT	SET	X	X	Rider Jr, 2010
J9JL10	HMT	SET	X	X	Rider Jr, 2010
J9K7Q9	HMT	SET	X	X	Rider Jr, 2010
X1XTV4	HMT	SET	X	X	Rider Jr, 2010
J9JLG9	HMT	SET	X		Rider Jr, 2010
X1XTV2	HMT	SET	X		Rider Jr, 2010
J9MAJ4	HMT	SET		X
X1WIT3	HMT	SET		X
J9KG44	HMT	SET		X
J9KW65	HMT	SET		X
X1XP16	HMT	SET		X
J9KLW3	HMT	SET		X
J9KQ08	HMT	SET		X
J9LBV3	HMT	SET		X
X1XP03	HMT	SET		X
J9LRT1	HMT	SET		X
X1X021	HMT	SET		X
J9L3F8	HMT	SET		X
X1WPQ6	HMT	SET		X
X1WU35	HMT	SET		X
X1X126	HMT	SET		X
J9JR96	HMT	SET		X
J9KIQ8	HMT	SET		X
J9KLW9	HMT	SET		X
J9KP62	HMT	SET		X
J9L1N0	HMT	SET		X
J9L1N3	HMT	SET		X
J9LVY7	HMT	SET		X
J9M2U6	HMT	SET		X
J9M3Q4	HMT	SET		X
J9M9F7	HMT	SET		X
X1WRI6	HMT	SET		X
X1WUX2	HMT	SET		X
X1X102	HMT	SET		X
J9JK42	HMT	SET		X
X1WIN4	HMT	SET		X
X1WX75	HMT	SET		X
J9KMI5	HMT	SET		X
J9JW25	HMT	SET		X
J9K4R8	HMT	SET		X
J9KN77	HMT	SET		X
J9KGN5	HMT	SET		X
X1WKD4	HMT	SET		X
X1WPV1	HMT	SET		X
X1WR37	HMT	SET		X
X1XCT3	HMT	SET		X
X1X4S0	HMT	SET		X
J9JR65	HMT	SET		X
J9JNT3	HMT	SET		X
J9K4P2	HMT	SET		X
J9KIW7	HMT	SET		X
J9KQD3	HMT	SET		X
J9KR34	HMT	SET		X
J9KSX8	HMT	SET		X
J9KXN9	HMT	SET		X
J9LBS5	HMT	SET		X
J9KU33	HMT	SET		X
J9LFQ0	HMT	SET		X
J9LHJ5	HMT	SET		X
J9LHV6	HMT	SET		X
J9LMV0	HMT	SET		X
J9LPN5	HMT	SET		X
J9LPV1	HMT	SET		X
J9LQ92	HMT	SET		X
J9LQM7	HMT	SET		X
J9M7E5	HMT	SET		X
J9M9P4	HMT	SET		X
J9M9Q3	HMT	SET		X
J9LXA8	HMT	SET		X
X1WWK7	HMT	SET		X
X1WYP9	HMT	SET		X
X1XBR8	HMT	SET		X
X1X7L2	HMT	SET		X
X1XQN4	HMT	SET		X
X1XTV2	HMT	SET		X
X1WQX5	HMT	SET		X
C4WWG5	HMT	SET		X
J9JWK4	HDMT	JMJ	X	X	Rider Jr, 2010
J9JWJ7	HDMT	JMJ	X	X	Rider Jr, 2010
J9JTF8	HDMT	JMJ	X	X	Rider Jr, 2010
J9JXU1	HDMT	JMJ	X	X	Rider Jr, 2010
J9JPC7	HDMT	JMJ	X	X	Rider Jr, 2010
J9JKL2	HDMT	JMJ	X	X	Rider Jr, 2010
J9JJ14	HDMT	JMJ	X	X	Rider Jr, 2010
J9JPQ0	HDMT	JMJ	X	X	Rider Jr, 2010
J9JYE4	HDMT	JMJ	X	X	Rider Jr, 2010
J9K324	HDMT	JMJ	X	X	Rider Jr, 2010
J9KAF5	HDMT	JMJ	X	X	Rider Jr, 2010
J9K6J0	HDMT	JMJ	X	X	Rider Jr, 2010
J9K0H1	HDMT	JMJ	X	X	Rider Jr, 2010
J9K0T1	HDMT	JMJ	X	X	Rider Jr, 2010
J9K4W5	HDMT	JMJ	X	X	Rider Jr, 2010
J9K852	HDMT	JMJ	X		Rider Jr, 2010
J9JZ56	HDMT	JMJ	X		Rider Jr, 2010
J9K820	HDMT	JMJ		X
X1WW62	HDMT	JMJ		X
X1XDN6	HDMT	JMJ		X
J9KAQ1	HDMT	JMJ		X
J9JZ56	HDMT	JMJ		X
X1WWA7	HDMT	JMJ		X
X1WX88	HDMT	JMJ		X
X1WZ21	HDMT	JMJ		X
X1WZ79	HDMT	JMJ		X
X1WZK1	HDMT	JMJ		X
X1X5M1	HDMT	JMJ		X
X1XGT8	HDMT	JMJ		X
J9K8T4	HDMT	LSD	X	X	Rider Jr, 2010
J9LER4	HDMT	LSD		X
J9JMT5	Hkinase	AGC		X
X1X969	Hkinase	AGC		X
J9JPF9	Hkinase	AGC		X
X1WIJ1	Hkinase	AGC		X
J9JWK8	Hkinase	AGC		X
J9LSW7	Hkinase	AGC		X
X1WP15	Hkinase	AGC		X
J9JW00	Hkinase	AGC		X
J9JYZ5	Hkinase	Atypical		X
J9K4V0	Hkinase	Atypicial		X
J9JY44	Hkinase	CAMK		X
J9K6R9	Hkinase	CAMK		X
J9K9N8	Hkinase	CAMK		X
J9M4A0	Hkinase	CAMK		X
J9LAI8	Hkinase	CAMK		X
J9K0G7	Hkinase	CAMK		X
J9JUM1	Hkinase	CK1		X
J9JVH9	Hkinase	CMCG		X
C4WW67	Hkinase	CMGC		X
J9K658	Hkinase	CMGC		X
J9JTH4	Hkinase	CMGC		X
J9JWI5	Hkinase	CMGC		X
J9K8L1	Hkinase	CMGC		X
J9JY62	Hkinase	CMGC		X
J9JP19	Hkinase	CMGC		X
J9KAX7	Hkinase	CMGC		X
J9JQB4	Hkinase	CMGC		X
J9JL84	Hkinase	Other		X
J9JQ35	Hkinase	Other		X
J9K9S2	Hkinase	Other		X
J9JSA2	Hkinase	other		X
J9JWU6	Hkinase	other		X
J9K5A3	Hkinase	other		X
X1XRC5	Hkinase	other		X
J9JQX7	Hkinase	Other		X
J9JNR9	Hkinase	Other		X
J9JR33	Hkinase	Other		X
J9K4X7	Hkinase	Other		X
X1X356	Hkinase	Other		X
J9K9Q1	Hkinase	Other		X
J9JRX1	Hkinase	Other		X
J9JLF5	Hkinase	Other		X
X1WJ97	Hkinase	Other		X
J9JZ83	Hkinase	Other		X
J9JMF9	Hkinase	STE		X
J9JQM1	Hkinase	STE		X
J9JNB6	Hkinase	TK		X
X1WTY1	Hkinase	TK		X
J9K3N1	Hkinase	TKL		X
J9K5Q4	Hphosph.	HAD		X
J9JVF7	Hphosph.	PP2C		X
J9JVQ8	Hphosph.	PPP		X
X1WX57	Hphosph.	PPP		X
Q1ZZQ4	Hphosph.	PPP		X
J9JK73	Hphosph.	PPP		X
J9K2Y1	Hphosph.	PPP		X
J9LWS8	Hubiqu.transf.	RING		X
J9K483	Hubiqu.transf.	RING		X
X1WNM4	Hubiqu.transf.	RING		X
X1WXC9	Hubiqu.transf.	RING		X
J9K1X3	Hubiqu.transf.	RING		X
J9JLI5	Hubiqu.transf.	RING		X
J9JSH8	Hubiqu.transf.	RING		X
J9K559	Hubiqu.transf.	RING		X
X1XP68	Hubiqu.transf.	RING		X
J9JTU8	Hubiqu.transf.	RING		X
J9JSG6	Hubiqu.transf.	RING		X
J9JVT1	Hubiqu.transf.	RING		X
J9K0P7	Hubiqu.transf.	RING		X
J9K346	Hubiqu.transf.	RING		X
J9K9R7	Hubiqu.transf.	RING		X
J9KA33	Hubiqu.transf.	RING		X
J9L1V6	Hubiqu.transf.	RING		X
J9JS48	Hubiqu.transf.	RING		X
J9JWN6	Hubiqu.transf.	RING		X
J9JRQ1	Hubiqu.transf.	RING		X
J9JS87	Hdéubq.ase	MPN/JAMM		X
X1X464	Hdéubq.ase	MPN/JAMM		X
J9JJJ0	Hdéubq.ase	OTU/cezanne		X
J9KA29	Hdéubq.ase	UCH		X
J9JUS4	Hdéubq.ase	UCH		X
J9JS52	Hdéubq.ase	USP		X
J9JXB5	Hdéubq.ase	USP		X
J9KA43	Hdéubq.ase	USP		X
J9KIZ4	Hdéubq.ase	USP		X
J9JMI4	Hdéubq.ase	USP		X
J9JSH0	Hdéubq.ase	USP		X
X1X124	Hdéubq.ase	USP		X
J9JJK9	Hdéubq.ase	USP		X
