# Supplementary material for: Genome-wide expert annotation of the epigenetic machinery of the plant-parasitic nematodes Meloidogyne spp., with a focus on the asexually reproducing species
Source: BMC Genomics. 2018 May 3;19:321. doi: 10.1186/s12864-018-4686-x (PMC5934874; doi:10.1186/s12864-018-4686-x)
Supplement: Supplementary file 5 — Table S5. Number of epigenetic factors, classified by process, identified in root-knot nematodes compared to C. elegans. Number of epigenetic factors for each families is detailed according to the method of identification: based on either sequence similarity (orthoMCL); or presence of specifically associated protein domain (Pfam); and after validation by phylogeny (validated). ND: Not Determined. (XLSX 15 kb) [file 12864_2018_4686_MOESM5_ESM.xlsx]

## Sheet: Atab5
	C. elegans			M. hapla			M. incognita			M. javanica			M. arenaria
	orthoMCL	Pfam	Validated	orthoMCL	Pfam	Validated	orthoMCL	Pfam	Validated	orthoMCL	Pfam	Validated	orthoMCL	Pfam	Validated
DNMT	0	1	0	0	0	0	0	0	0	0	0	0	0	0	0
Histones	20	10	22	5	10	13	31	30	59	28	53	73	31	50	71
Linker histone	6	2	ND	0	2	ND	0	2	ND	2	6	ND	0	10	ND
Core histone	14	8	22	5	8	13	31	28	59	26	47	73	31	40	71
HAT	13	8	13	14	2	12	45	13	42	56	19	52	62	20	59
GNAT	8	0	8	7	0	7	19	2	19	22	2	22	27	1	27
MYST	3	1	4	3	1	4	7	3	10	9	7	16	13	7	20
CBP/P300	1	7	ND	3	1	ND	6	8	ND	11	10	ND	10	12	ND
TF/NF	1	0	1	1	0	1	13	0	13	14	0	14	12	0	12
HDAC	12	1	13	8	0	8	26	4	26	26	8	29	25	2	27
Class I	2	1	3	3	ND	3	8	ND	12	9	ND	11	10	ND	12
Class II	5	0	5	2	ND	2	9	ND	7	8	ND	9	6	ND	6
Class III	4	0	4	2	ND	2	7	ND	5	5	ND	4	5	ND	5
Class IV	1	0	1	1	ND	1	2	ND	2	4	ND	5	4	ND	4
HD2 family	0	0	0	0	ND	0	0	ND	0	0	ND	0	0	ND	0
HMT	34	8	39	21	3	20	54	12	63	79	22	97	85	20	99
PRMT	4	0	4	5	0	5	12	2	14	15	2	17	19	0	19
SET	24	8	29	15	3	14	40	10	47	56	19	71	60	19	73
DOT1	6	0	6	1	0	1	2	0	2	8	1	9	6	1	7
HDMT	15	1	16	10	0	9	28	1	28	42	5	40	47	7	48
LSD	3	0	3	2	0	2	4	0	4	6	0	6	6	0	6
JMJ	12	1	13	8	0	7	24	1	24	36	5	34	41	7	42
HK	17	0	ND	8	0	ND	26	0	ND	31	0	ND	33	0	ND
HP	7	0	ND	5	0	ND	16	0	ND	14	0	ND	20	0	ND
HUT	3	0	ND	3	0	ND	8	0	ND	13	0	ND	16	0	ND
HDU	2	0	ND	1	0	ND	3	0	ND	4	0	ND	6	0	ND
Argonautes	25	0	25	3	11	14	8	28	36	ND	ND	ND	ND	ND	ND
AGO	8	0	8	ND	ND	2	ND	ND	4	ND	ND	ND	ND	ND	ND
Piwi	2	0	2	ND	ND	0	ND	ND	0	ND	ND	ND	ND	ND	ND
WAGO	15	0	15	ND	ND	12	ND	ND	32	ND	ND	ND	ND	ND	ND
