# Supplementary material for: Genome-wide expert annotation of the epigenetic machinery of the plant-parasitic nematodes Meloidogyne spp., with a focus on the asexually reproducing species
Source: BMC Genomics. 2018 May 3;19:321. doi: 10.1186/s12864-018-4686-x (PMC5934874; doi:10.1186/s12864-018-4686-x)
Supplement: Supplementary file 8 — Table S6. Complete list of histones and histone modifying enzymes annotation. In the 6 model species (C. elegans, H. sapiens, D. melanogaster, S. cerevisae, S. pombe and A. thaliana), the number and the names of genes are indicated. Number of orthologs in RKN (M. incognita, M. javanica, M. arenaria and M. hapla) and other species of interest (G. pallida, G. rostochiensis, A. suum, T. spiralis, A. pisum, A. mellifera, S. mansoni, B. cinerea, L. maculans and P. falciparum) is indicated for each lineage. For M. incogntia, presence of RNA-seq transcriptional support is indicated by a cross. Substrates for the histone modifying enzymes of model species are indicated. Protein lineages in grey were not tested by phylogeny. ND: Not determined. (XLSX 34 kb) [file 12864_2018_4686_MOESM8_ESM.xlsx]

## Sheet: Atab6
			Model species												RKN					Other species of interest										Substrate
			Ce		Hs		Dm		Sc		Sp		At		Mi		Mj	Ma	Mh
Type	Family	Lineage	Nb	Sequences	Nb	Sequences	Nb	Sequences	Nb	Sequences	Nb	Sequences	Nb	Sequences	Nb	Support	Nb	Nb	Nb	Gp	Gr	As	Ts	Ap	Am	Sm	Lm	Bc	Pf
Histone	Linker	H1	9	HIL-1/2/3/4/5/6/7/8/, HIS-24	11	H1, H1.0/1/2/3/4/5, H1F0, H1t, H1oo, H1x	8	His1-3, His1:CG33861, His1:CG33834, His1:CG33807, His1:CG33801, BigH1	1	H1	0	-	7	H1.1/2/3, HMGA, HON5, At1g54260, At5g08780	2	X	7	10	2	5	5	1	0	5	10	2	1	1	0
	Core	H2A	5	HIS-3/35, HTAS-1, HTZ-1, ZC155.2	18	H2A.1, H2A.J, H2A.V, H2A.Z, H2A1A/B/D/H/J, H2A2A/B/C, H2A3, H2AB1, H2AFB1, H2AG, H2AX, H2AW	3	H2A, His2A, H2A.v	2	H2A.1/2, H2A.Z	3	H2A-alpha/beta, H2A.Z	13	H2A.1/2/3/4/5/6/7/8, H2AV1/2/3, H2AXa/b	21	X	28	23	5	9	14	2	17	4	5	11	2	2	2
		H2B	5	HIS-4/11/39/41/48	22	H2B1A/B/C/D/E/F/G/H/I/K/L/M/N/O, H2B2C/D/E/F, H2B3B, H2BFM, H2BFS, H2BWT	1	H2B	2	H2B.1/2	1	H2B-alpha	11	H2B.1/2/3/4/5/6/7/8/9/10/11	10	X	12	16	1	9	10	0	17	4	4	3	1	1	2
		H3	11	CPAR-1, HCP-3, HIS-2/40/69/70/71/72/73/74, F20D6.9	6	H3, H3.1/2/3, H3.1t, H3.3C	3	H3, H3.3, cid	2	H3, CSE4	4	H3.1/2, H32, CNP1	8	H3.2/3, H3L1/2/3/4/5, HTR12	19	X	22	23	7	9	7	6	14	6	3	4	2	4	3
		H4	1	HIS-1	2	H4, H4G	1	H4	1	H4	1	H4	1	H4	9	X	11	9	0	5	4	0	5	2	2	2	3	3	1
HAT	GNAT	ELP3	1	ELPC-3	1	ELP3	1	ELP3	1	ELP3	1	ELP3	1	HAG3	0		0	0	0	1	1	1	0	1	1	1	1	1	1	H3K14, H4K8
		F08F8.4	1	F08F8.4	2	ESCO1/2	0	-	0	-	0	-	0	-	2	X	4	4	1	1	1	1	1	0	0	0	0	0	0
		HAT1	1	HAT-1	1	HAT1	1	CG2051	1	HAT1	1	HAT1	1	HAG2	3	X	4	4	1	0	0	1	1	1	1	2	1	1	0	H2AK5, H4K5, H4K12
		NAA40	1	Y38A10A.7	1	NAA40	1	CG7593	2	HPA2/3, NAT4	1	SPCC825.04c	1	At1g18335	2	X	2	3	1	1	1	0	1	1	1	1	1	0	0	H2A, H4
		NAA50	1	F40F4.7	1	NAA50	1	SAN	0	-	0	-	1	F2I11_230	2	X	3	3	1	1	1	1	1	1	1	1	0	0	0
		NAA60	1	F30F8.10	1	NAA60	1	NAA60	0	-	0	-	2	MCC1, F5E19_140	1		2	4	1	0	0	0	0	1	1	0	0	0	0	H4K20, H4K79, H4K91
		NAT10	1	NATH-10	1	NAT10	1	NAT10	1	NAT10	1	NAT10	2	At1g10490, At3g57940	6	X	3	5	1	1	1	1	2	1	1	1	1	1	1
		PCAF1	1	PCAF-1	1	KAT2A/B	1	GCN5	1	GCN5	1	GCN5	1	HAG1	3		4	4	1	2	1	1	1	3	1	1	1	1	1	H3, H4
	MYST	MYS1	1	MYS-1	1	KAT5	1	TIP60	1	ESA1	1	MST1	0	-	2	X	2	5	1	1	1	1	1	1	1	0	1	1	1	H2AK5, H3K14, H4K5,H4K8, H4K12, H4K16
		MYS2	1	MYS-2	1	KAT8	2	MOF, CG1894	1	SAS2	0	-	2	HAM1/2	3	X	5	4	1	1	1	1	4	4	1	1	1	1		H4K16
		MYS4/LSY12 (LSY12)	1	LSY-12	2	KAT6A/B	1	ENOK	0	-	0	-	0	-	3	X	6	3	1	1	1	1	1	9	1	0	0	0	0	H3, H4
		MYS4/LSY12 (MYS4)	1	MYS-4	0	-	0	-	0	-	0	-	0	-	2	X	3	8	1	1	1	1	0	0	0	1	0	0	0
	CBP/P300	-	8	CBP-1/2, C49F5.5, F40F12.7, Y49E10.27, C29F9.5, C29F9.6, ZK1010.10	2	CREBBP, EP300	1	nej	1	RTT109	1	RTT109	5	HAC-1/2/4/5/12	14	X	21	22	4	4	4	0	2	1	2	2	1	0	0
	TF/NF	TF/NF (TAF1)	1	TAF-1	2	TAF1/1L	1	TAF1	1	TAF1	1	SPAC2G11.14	2	TAF1/1B	13	X	14	12	1	1	1	0	1	3	3	0	1	1	0	H3, H4
HDAC	ClassI	Class1 (HDA1/3)	2	HDA-1/3	2	HDAC1/2	1	RPD3	1	RPD3	1	CLR6	3	HDA6/7/19	8	X	8	9	2	1	2	1	1	4	1	1	1	1	1
		Class1 (HDA2)	1	HDA-2	1	HDAC3	1	HDAC3	1	HOS2	1	PHD2	3	HDA9/10/17	4	X	3	3	1	1	1	1	2	1	1	1	1	1	0
	ClassII	Class II (HDA4)	1	HDA-4	4	HDAC4/5/7/9	1	HDAC4	1	HDA1	1	CLR3	3	HDA5/15/18	4	X	3	4	1	1	1	1	1	1	1	2	1	1	0
		Class II (HDA5/6/10)	1	HDA-6	0	-	0	-	0	-	0	-	0	-	0		0	0	0	0	0	0	0	0	0	0	0	0	0
		Class II (HDA5/6/10)	3	HDA-5/10, F43G6.17	2	HDAC6/10	1	HDAC6	0	-	0	-	0	-	3	X	5	2	1	0	1	1	1	2	2	2	0	0	0
	ClassIII	Class III (SIR2.1)	1	SIR-2.1	1	SIRT1	1	SIR2	1	SIR2	1	MST1	0	-	3		3	3	1	1	1	0	1	1	1	1	1	1	0
		Class III (SIR2.2/2.3)	2	SIR-2.2/2.3	1	SIRT4	1	SIRT4	0	-	0	-	1	SRT2	0		0	0	0	0	0	2	1	1	1	0	0	1	0
		Class III (SIR2.4)	1	SIR-2.4	1	SIRT6	1	SIRT6	0	-	0	-	1	SRT1	2	X	1	2	1	0	1	1	0	1	1	1	0	0	1
	ClassIV	Class IV	1	HDA-11	1	HDAC11	1	HDAC11	0	-	0	-	1	HDA2	2	X	5	4	1	1	1	1	1	1	0	0	0	0	0
HMT	DOT1	DOT1	6	DOT-1.1-1.5, D1053.2	1	DOT1M	1	GPP	1	DOT1	0	-	0	-	2	X	9	7	1	1	1	1	1	1	1	0	1	1	0
	PRMT	CARM1	0	-	1	CARM1	1	ART4	0	-	0	-	2	PRMT13/14	3	X	4	5	1	2	1	0	1	1	1	1	0	0	0	H3R17
		PRMT1	1	PRMT-1	2	PRMT1/8	2	ART1/2	1	HMT1	1	PRMT11	2	PRMT11/12	2	X	3	5	1	0	1	1	2	1	1	3	1	1	1	H4R3
		PRMT3/7	1	PRMT-3	1	PRMT7	0	-	0	-	0	-	0	-	3	X	5	4	1	1	1	1	1	0	0	0	0	0	0	H2A, H4R3
		PRMT3/7	1	PRMT-7	1	PRMT9	1	ART7	0	-	0	-	1	PRMT16	0		0	0	0	0	0	1	1	1	2	1	0	0	0	H4R3
		PRMT5	1	PRMT-5	1	PRMT5	1	CSUL	1	HSL7	1	SKB1	1	PRMT15	6		4	5	2	1	1	1	1	2	0	1	1	1	1	H4R3
	SETeu1	SET30	1	SET-30	2	SMYD2/3	0	-	0	-	0	-	0	-	2	X	5	4	1	1	0	1	1	ND	ND	ND	ND	ND	ND	H3K4 / H3K36
		SET3	1	SET-3	1	SETD7	0	-	0	-	0	-	0	-	0		0	0	0	0	0	0	0	ND	ND	ND	ND	ND	ND	H3K4 / H3K36
		SET27	1	SET-27	0	-	0	-	0	-	0	-	0	-	0		0	0	0	0	1	0	0	ND	ND	ND	ND	ND	ND	H3K4 / H3K36
		SET29	1	SET-29	0	-	0	-	0	-	0	-	0	-	3		4	4	1	1	1	1	0	ND	ND	ND	ND	ND	ND	H3K4
	SETeu2	SET1	1	SET-1	0	-	0	-	0	-	0	-	0	-	5		7	7	2	1	1	1	3	ND	ND	ND	ND	ND	ND	H3K4
		MES4	1	MES-4	2	NSD1, WHSC1L1	1	MES4	0	-	0	-	0	-	4	X	5	4	1	1	1	0	0	ND	ND	ND	ND	ND	ND	H3K36
		SET16	1	SET-16	2	KMT2C/D	1	TRR	0	-	0	-	0	-	10	X	10	9	1	1	1	1	1	ND	ND	ND	ND	ND	ND	H3K4
		SET2	1	SET-2	2	SETD1A/B	1	SET1	0	-	0	-	0	-	4	X	7	7	1	2	1	0	0	ND	ND	ND	ND	ND	ND	H3K4
		Y73B3A.1	1	Y73B3A.1	1	KMT2E	0	-	0	-	0	-	0	-	2	X	3	3	0	1	1	0	0	ND	ND	ND	ND	ND	ND	H3K4
		-	1	SET-8	0	-	0	-	0	-	0	-	0	-	0		0	0	0	0	0	0	0	ND	ND	ND	ND	ND	ND	H3K36
		MET-1/LIN-59	1	MET-1	1	SETD2	1	SET2	0	-	0	-	0	-	0		0	0	0	0	0	0	0	ND	ND	ND	ND	ND	ND	H3K36
		MET-1/LIN-59	1	LIN-59	1	ASH1L	1	ASH1	0	-	0	-	0	-	0		0	0	0	0	0	1	0	ND	ND	ND	ND	ND	ND	H3K4
	SEThetero	DNMT1/CMT (DNMT1)	0	-	2	SUV39H1/2	1	Su(var)3-9	0	-	0	-	0	-	2		2	5	1	1	1	1	1	ND	ND	ND	ND	ND	ND	H3K9
		MET2	1	MET-2	2	SETDB1/2	1	EGG	0	-	0	-	0	-	3	X	7	7	1	1	1	0	0	ND	ND	ND	ND	ND	ND	H3K9
		SET23	1	SET-23	0	-	0	-	0	-	0	-	0	-	2	X	4	4	1	1	1	1	1	ND	ND	ND	ND	ND	ND	H3K9
		MES2/SET12	1	MES-2	2	EZH1/2	1	E(z)	0	-	0	-	0	-	3	X	5	5	1	1	1	0	0	ND	ND	ND	ND	ND	ND	H3K9 / H3K27
		MES2/SET12	1	SET-12	1	WHSC1	0	-	0	-	0	-	0	-	0		0	0	0	0	0	0	0	ND	ND	ND	ND	ND	ND	H3K9
		SET4	1	SET-4	2	KMT5B/C, Dm|Hmt4-2	1	Hmt4-2	0	-	0	-	0	-	2	X	5	6	1	1	1	0	0	ND	ND	ND	ND	ND	ND	H4K20
		SET-11	1	SET-11	2	EHMT1/2	1	G9a	0	-	0	-	0	-	0		0	0	0	0	0	1	0	ND	ND	ND	ND	ND	ND
		SET-6 family	8	SET-6/13/15/19/20/21/32/33	0	-	0	-	0	-	0	-	0	-	0		0	0	0	0	0	0	0	ND	ND	ND	ND	ND	ND	H3K9
		no	1	SET-25	0	-	0	-	0	-	0	-	0	-	0		0	0	0	0	0	0	0	ND	ND	ND	ND	ND	ND	H3K9
		no	1	SET-9	0	-	0	-	0	-	0	-	0	-	0		0	0	0	0	0	0	0	ND	ND	ND	ND	ND	ND	H3K9
	SET - PPN	Cons07	0	-	0	-	0	-	0	-	0	-	0	-	3	X	3	4	1	4	4	0	0	ND	ND	ND	ND	ND	ND
		Cons12	0	-	0	-	0	-	0	-	0	-	0	-	2	X	3	4	1	0	0	0	0	ND	ND	ND	ND	ND	ND
		Cons18	0	-	0	-	0	-	0	-	0	-	0	-	0		1	0	0	0	0	0	0	ND	ND	ND	ND	ND	ND
HDMT	LSD	AMX1	1	AMX-1	1	KDM1B	0	-	0	-	0	-	1	LDL3	0		0	0	0	0	0	1	3	ND	ND	ND	ND	ND	ND	H3K4
		LSD1/SPR5	2	LSD-1, SPR-5	1	KDM1A	1	SU(VAR)3-3	0	-	0	-	3	LDL1/2, FLD	4	X	6	6	2	1	1	1	0	ND	ND	ND	ND	ND	ND	H3K4
	JMJ	JMJC1	1	JMJC-1	1	NO66	1	CG2982	0	-	0	-	0	-	6	X	7	8	2	1	1	0	0	1	1	0	0	0	0	H3K4, H3K36
		JMJD1/JHDM1 (JHDM1)	1	JHDM-1	2	KDM2A/B	1	KDM2	1	JHD1	1	JHD1	0	-	3	X	3	5	0	1	1	0	0							H3K4, H3K36
		JMJD1/JHDM1 (JMJD1)	2	JMJD-1.1/1.2	3	KDMT7A, PHF2, PHF8	0	-	0	-	0	-	0	-	2	X	3	5	0	1	1	1	0	1	1	1	1	0	0	H3K9, H3K27
		JMJD2	1	JMJD-2	5	KDM4A/B/C/D/E	2	KDM4A/B	1	GIS1	1	JMJ3	3	ELF6, REF6, At5g46910	3	X	9	10	1	3	1	1	1	17	2	3	1	0	0	H3K9, H3K36
		RBR2	1	RBR-2	4	KDM5A/B/C/D	1	LID	0	-	0	-	5	JMJ14/15/16/18/19	4		6	5	1	3	2	1	1	0	0	0	0	0	0	H3K4
		JMJD3/UTX1 (JMJD3)	3	JMJD-3.1/3.2/3.3	0	-	0	-	0	-	0	-	0	-	0		0	0	0	0	0	0	0	1	1	1	0	0	0	H3K27
		JMJD3/UTX1 (UTX1)	1	UTX-1	3	KDM6A/B, UTY	1	UTX	0	-	0	-	0	-	2	X	2	4	1	1	1	1	1	0	0	0	0	0	0	H3K27
		JMJD4/PSR1 (JMJD4)	1	JMJD-4	0	-	1	CG7200	0	-	1	JMJ1	0	-	0		0	0	0	0	0	1	0	0	1	1	0	0	0
		JMJD5	1	JMJD-5	1	KDM8	1	GM21055p	0	-	0	-	1	JMJD5	2	X	2	2	1	0	1	0	2	0	0	1	1	0	0	H3K36
		JMJD4/PSR1 (PSR1)	1	PSR-1	1	JMJD6	1	PSR	0	-	0	-	0	-	2	X	2	3	1	2	1	1	2	1	1	1	0	0	0	H3R2, H4R3
HK	AGC	-	1	PKN-1	3	PKN1/2/3	1	PKN	0	-	0	-	0	-	4	X	3	4	1	1	1	1	3	ND	ND	ND	ND	ND	ND	H3T11, H3S10
	CAMK	-	2	AAK-1/AAK-2	2	PRKAA1/2	1	AMPKalpha	1	SNF1	1	SSP2	3	KIN10/11/SnRK1.3	4	X	5	3	1	1	1	2	1	ND	ND	ND	ND	ND	ND	H2BS36
		-	1	CHK-1	1	CHEK1	1	GRP	1	CHK1	1	CHK1	0	-	0		0	0	0	0	0	0	1	ND	ND	ND	ND	ND	ND	H3S10
	CK1	-	1	VRK-1	2	VRK1/2	1	BALL	0	-	0	-	0	-	3		4	3	1	1	1	1	1	ND	ND	ND	ND	ND	ND	H3
	CMGC	-	1	CDK-1	3	CDK1/2/3	2	CDK1/2	1	CDC28	1	CDC2	1	CDKA-1	1	X	3	4	1	1	1	1	1	ND	ND	ND	ND	ND	ND	H1
		-	1	CDK-5	1	CDK5	1	CDK5	1	PHO85	1	PEF1	0	-	2		1	2	1	1	1	1	1	ND	ND	ND	ND	ND	ND	H1
	TKL	-	1	ZAK-1	1	ZAK	0	-	0	-	0	-	0	-	2		5	3	1	1	1	1	0	ND	ND	ND	ND	ND	ND	H3S28
	atypical	-	1	ATL-1	1	CDC7	1	MEI-41	1	MEC1	1	RAD3	1	ATR	0		0	0	0	0	1	1	1	ND	ND	ND	ND	ND	ND	H3T45
	other	-	2	AIR-1/AIR-2	3	AURKA/B/C	2	aurA/ial	1	IPL1	1	ARK1	3	AUR1/2/3	3	X	3	4	1	1	1	1	1	ND	ND	ND	ND	ND	ND	H2BS14, H3S10, H3S6, H3S28
		-	4	HASP-1/2/Y40A1A.1/F22H10.5	1	GSG2	1	Haspin	0	-	1	HRK1	1	F14J9.11	5	X	7	9	1	0	0	1	1	ND	ND	ND	ND	ND	ND	H2AXS139, H3T3
		-	1	BUB-1	1	BUB1	1	BUB1	1	BUB1	1	BUB1	1	BUB1	2		0	1	0	2	1	1	0	ND	ND	ND	ND	ND	ND	H2AT120, H2AS121, H2AS122
		-	1	CDC-7	1	CDC7	2	CDC7/CG5790-RA	1	CDC7	2	HSK1/SPO4	1	At4g16970	0		0	0	0	0	0	1	1	ND	ND	ND	ND	ND	ND	H3T45
HP	HAD	-	1	EYA-1	4	EYA1/2/3/4	1	EYA	0	-	0	-	1	EYA	0		0	0	0	0	0	0	1	ND	ND	ND	ND	ND	ND	H2AXY142
	PP2C	-	1	Y54F10BM.1	1	PPM1D	1	PP2C1	0	-	0	-	0	-	3	X	2	3	1	0	1	1	1	ND	ND	ND	ND	ND	ND	H2AS139
	PPP	-	2	GSP-1/GSP-2	3	PPP1CA/B/C	4	Pp-13C/Pp-87B/Pp-96A/FLW	1	GLC7	2	DIS2/SDS21	6	TOPP1/2/3/4/5/6	6	X	4	6	2	1	2	2	2	ND	ND	ND	ND	ND	ND	H3T11
		-	1	PPH-5	1	PPP5C	1	PpD3	1	PPT1	1	PPT1	1	PAPP5	3	X	4	5	1	1	1	1	1	ND	ND	ND	ND	ND	ND	H2A
		-	1	LET-92	2	PP2CA/B	1	MTS	2	PPH21/22	2	PPA1/2	5	PP2A1/2/3/4/5	2	X	2	3	0	1	1	2	1	ND	ND	ND	ND	ND	ND	H2AS139
		-	1	PPH-4.1	1	PPP4C	1	PP4-19C	1	PPH3	1	SPBC26H8.05c	2	PPX1/2	2	X	2	3	1	1	2	1	0	ND	ND	ND	ND	ND	ND	H2AS139
HUT	HECT	-	1	EEL-1	1	HUWE1	1	CG8184	1	TOM1	1	PTR1	2	UPL1/2	3	X	5	5	1	1	1	1	1	ND	ND	ND	ND	ND	ND
	RING	-	0	-	2	RING1/RNF2	1	SCE	0	-	0	-	0	-	2	X	3	4	1	0	1	1	0	ND	ND	ND	ND	ND	ND
		-	1	RFP-1	2	RNF20/40	1	BRE1	0	-	0	-	0	-	3	X	5	7	1	1	1	0	0	ND	ND	ND	ND	ND	ND	H2BK120
		-	1	BRD-1	1	BARD1	0	-	0	-	0	-	0	-	0		0	0	0	0	0	1	0	ND	ND	ND	ND	ND	ND	H2A
	USP	-	1	USP-7	1	USP7	1	USP7	1	UBP15	2	UBP5/21	2	UNP12/13	3	X	4	6	1	0	1	2	1	ND	ND	ND	ND	ND	ND	H2B
		-	1	USP-3	1	USP3	0	-	0	-	0	-	1	UBP27	0		0	0	0	0	0	1	0	ND	ND	ND	ND	ND	ND	H2A, H2B
